# Supplementary material for: N-[4-(Phenyl­imino­meth­yl)phen­yl]acetamide 0.67-hydrate
Source: Acta Crystallogr Sect E Struct Rep Online. 2010 Oct 9;66(Pt 11):o2781. doi: 10.1107/S1600536810039656 (PMC3009366; doi:10.1107/S1600536810039656)
Supplement: Supplementary file 1 [file e-66-o2781-sup1.cif]

##############################################################################
###                                                                        ###
###        Electronic paper (Acta Crystallographica Section E)             ###
###                                                                        ###
##############################################################################
#                                                                            #
# This CIF contains the data in a paper accepted for publication in Acta     #
# Crystallographica Section E. It conforms to the requirements of Notes      #
# for Authors for Section E, and has been peer reviewed under the auspices   #
# of the IUCr Commission on Journals.                                        #
#                                                                            #
# Full details of the Crystallographic Information File format               #
# are given in the paper "The Crystallographic Information File (CIF):       #
# a New Standard Archive File for Crystallography" by S. R. Hall, F. H.      #
# Allen and I. D. Brown [Acta Cryst. (1991), A47, 655-685].                  #
#                                                                            #
# The current version of the core CIF dictionary is obtainable from          #
# ftp://ftp.iucr.org/pub/cif_core.dic. The current version number is 2.4.    #
#                                                                            #
# Software is freely available for graphical display of the structure(s) in  #
# this CIF.  For information consult the CIF home page http://www.iucr.org/  #
# cif/home.html                                                              #
#                                                                            #
# This file may be used for bona fide research purposes within the           #
# scientific community so long as proper attribution is given to the journal # 
# article from which it was obtained.                                        #
#                                                                            #
##############################################################################
                                             
data_global
_audit_creation_method     SHELXL-97
_journal_date_recd_electronic     2010-09-20
_journal_date_accepted     2010-10-04
_journal_name_full     'Acta Crystallographica, Section E'
_journal_year     2010
_journal_volume     66
_journal_issue     11
_journal_page_first     o2781
_journal_page_last     o2781
_journal_paper_category     QO
_journal_coeditor_code     HB5642
_publ_contact_author
;
;
_publ_contact_author_name     'Tariq Mahmud'
_publ_contact_author_address
;
Institute of Chemistry, University of the Punjab, Lahore 54590, Pakistan.
;
_publ_contact_author_email     'tariqmeer30@hotmail.com'
_publ_contact_author_fax     '0092 42 99231269'
_publ_contact_author_phone     '0092 42 99230463'
_publ_section_title
;
<i>N</i>-[4-(Phenyliminomethyl)phenyl]acetamide 0.67-hydrate
;
loop_
    _publ_author_name
    _publ_author_footnote
    _publ_author_address
    'Mahmud, Tariq' .
;
Institute of Chemistry, University of the Punjab, Lahore 54590, Pakistan
;
    'Thebo, Khalid H.' .
;
School of Chemistry and School of Materials, The University of Manchester,
Oxford Road, Manchester M13 9PL, England
;
    'Rehman, Rabia' .
;
Institute of Chemistry, University of the Punjab, Lahore 54590, Pakistan
;
    'Malik, Mohammad A.' .
;
School of Chemistry and School of Materials, The University of Manchester,
Oxford Road, Manchester M13 9PL, England
;
    'Helliwell, Madeleine' .
;
School of Chemistry and School of Materials, The University of Manchester,
Oxford Road, Manchester M13 9PL, England
;
_chemical_name_systematic
;
;
data_I
_chemical_name_systematic
;
<i>N</i>-[4-(Phenyliminomethyl)phenyl]acetamide 0.67-hydrate
;
_chemical_name_common     ?
_chemical_formula_moiety     'C15 H14 N2 O, 0.67(H2 O)'
_chemical_formula_sum     'C15 H15.33333 N2 O1.666667'
_chemical_formula_iupac     'C15 H14 N2 O, 0.67H2 O'
_chemical_formula_weight     250.29
_chemical_melting_point     ?
_symmetry_cell_setting     monoclinic
_symmetry_space_group_name_H-M     'P 21/c'
_symmetry_space_group_name_Hall     '-P 2ybc'
loop_
    _symmetry_equiv_pos_as_xyz
    'x, y, z'
    '-x, y+1/2, -z+1/2'
    '-x, -y, -z'
    'x, -y-1/2, z-1/2'
_cell_length_a     21.328(4)
_cell_length_b     17.797(3)
_cell_length_c     23.021(4)
_cell_angle_alpha     90.00
_cell_angle_beta     117.244(4)
_cell_angle_gamma     90.00
_cell_volume     7769(3)
_cell_formula_units_Z     24
_cell_measurement_reflns_used     766
_cell_measurement_theta_min     2.90
_cell_measurement_theta_max     24.53
_cell_measurement_temperature     100(2)
_exptl_crystal_description     plate
_exptl_crystal_colour     colourless
_exptl_crystal_size_max     0.60
_exptl_crystal_size_mid     0.35
_exptl_crystal_size_min     0.10
_exptl_crystal_density_diffrn     1.284
_exptl_crystal_density_meas     ?
_exptl_crystal_density_method     'not measured'
_exptl_crystal_F_000     3184
_exptl_absorpt_coefficient_mu     0.085
_exptl_absorpt_correction_type     none
_exptl_absorpt_process_details     ?
_exptl_absorpt_correction_T_min     ?
_exptl_absorpt_correction_T_max     ?
_exptl_special_details
;
;
_diffrn_ambient_temperature     100(2)
_diffrn_radiation_type     MoK\a
_diffrn_radiation_wavelength     0.71073
_diffrn_radiation_source     'fine-focus sealed tube'
_diffrn_radiation_monochromator     graphite
_diffrn_measurement_device_type     'Bruker SMART CCD'
_diffrn_measurement_method     'phi and omega scans'
_diffrn_detector_area_resol_mean     ?
_diffrn_reflns_number     40121
_diffrn_reflns_av_R_equivalents     0.1129
_diffrn_reflns_av_sigmaI/netI     0.1762
_diffrn_reflns_theta_min     2.11
_diffrn_reflns_theta_max     25.03
_diffrn_reflns_theta_full     25.03
_diffrn_measured_fraction_theta_max     0.998
_diffrn_measured_fraction_theta_full     0.998
_diffrn_reflns_limit_h_min     -25
_diffrn_reflns_limit_h_max     24
_diffrn_reflns_limit_k_min     -20
_diffrn_reflns_limit_k_max     21
_diffrn_reflns_limit_l_min     -27
_diffrn_reflns_limit_l_max     26
_diffrn_standards_number     ?
_diffrn_standards_interval_count     ?
_diffrn_standards_interval_time     ?
_diffrn_standards_decay_%     ?
_refine_special_details
;
Refinement of <i>F</i>^2^ against ALL reflections. The weighted <i>R</i>-factor
wR and goodness of fit <i>S</i> are based on <i>F</i>^2^, conventional
<i>R</i>-factors <i>R</i> are based on <i>F</i>, with <i>F</i> set to zero for
negative <i>F</i>^2^. The threshold expression of <i>F</i>^2^ >
\s(<i>F</i>^2^) is used only for calculating <i>R</i>-factors(gt) etc. and is
not relevant to the choice of reflections for refinement. <i>R</i>-factors
based on <i>F</i>^2^ are statistically about twice as large as those based on
<i>F</i>, and <i>R</i>- factors based on ALL data will be even larger.
;
_reflns_number_total     13696
_reflns_number_gt     4483
_reflns_threshold_expression     I>2\s(I)
_refine_ls_structure_factor_coef     Fsqd
_refine_ls_matrix_type     full
_refine_ls_R_factor_all     0.1928
_refine_ls_R_factor_gt     0.0550
_refine_ls_wR_factor_gt     0.0894
_refine_ls_wR_factor_ref     0.1187
_refine_ls_goodness_of_fit_ref     0.757
_refine_ls_restrained_S_all     0.759
_refine_ls_number_reflns     13696
_refine_ls_number_parameters     1057
_refine_ls_number_restraints     23
_refine_ls_hydrogen_treatment     mixed
_refine_ls_weighting_scheme     calc
_refine_ls_weighting_details
         'calc w=1/[\s^2^(Fo^2^)+(0.0147P)^2^+0.0000P] where P=(Fo^2^+2Fc^2^)/3'
_atom_sites_solution_hydrogens     geom
_atom_sites_solution_primary     direct
_atom_sites_solution_secondary     difmap
_refine_ls_shift/su_max     0.001
_refine_ls_shift/su_mean     0.000
_refine_diff_density_max     0.337
_refine_diff_density_min     -0.209
_refine_ls_extinction_method     none
_refine_ls_extinction_coef     ?
loop_
    _atom_type_symbol
    _atom_type_description
    _atom_type_scat_dispersion_real
    _atom_type_scat_dispersion_imag
    _atom_type_scat_source
    'C' 'C' 0.0033 0.0016
                         'International Tables Vol C Tables 4.2.6.8 and 6.1.1.4'
    'H' 'H' 0.0000 0.0000
                         'International Tables Vol C Tables 4.2.6.8 and 6.1.1.4'
    'N' 'N' 0.0061 0.0033
                         'International Tables Vol C Tables 4.2.6.8 and 6.1.1.4'
    'O' 'O' 0.0106 0.0060
                         'International Tables Vol C Tables 4.2.6.8 and 6.1.1.4'
_computing_data_collection     'SMART (Bruker, 2001)'
_computing_cell_refinement     'SAINT (Bruker, 2002)'
_computing_data_reduction     'SAINT (Bruker, 2002)'
_computing_structure_solution     'SHELXS97 (Sheldrick, 2008)'
_computing_structure_refinement     'SHELXL97 (Sheldrick, 2008)'
_computing_molecular_graphics
                             'SHELXTL (Sheldrick, 2008) and PLATON (Spek, 2009)'
_computing_publication_material
                             'SHELXTL (Sheldrick, 2008) and PLATON (Spek, 2009)'
loop_
    _atom_site_type_symbol
    _atom_site_label
    _atom_site_fract_x
    _atom_site_fract_y
    _atom_site_fract_z
    _atom_site_U_iso_or_equiv
    _atom_site_adp_type
    _atom_site_calc_flag
    _atom_site_refinement_flags
    _atom_site_occupancy
    _atom_site_disorder_assembly
    _atom_site_disorder_group
    O O1 0.18362(17) 0.05033(18) 0.33952(15) 0.0264(9) Uani d . 1 . .
    N N1 0.1999(2) 0.1750(2) 0.3278(2) 0.0174(10) Uani d D 1 . .
    H H1N 0.2190(19) 0.2159(14) 0.3501(16) 0.021 Uiso d D 1 . .
    N N2 0.1041(2) 0.2783(2) 0.03041(18) 0.0190(11) Uani d . 1 . .
    C C1 0.2263(2) 0.1271(2) 0.43504(19) 0.0220(12) Uani d . 1 . .
    H H1A 0.1854 0.1353 0.4429 0.033 Uiso calc R 1 . .
    H H1B 0.2568 0.1716 0.4489 0.033 Uiso calc R 1 . .
    H H1C 0.2528 0.0833 0.4600 0.033 Uiso calc R 1 . .
    C C2 0.2016(2) 0.1134(3) 0.3628(2) 0.0169(12) Uani d . 1 . .
    C C3 0.1748(2) 0.1801(3) 0.2598(2) 0.0175(12) Uani d . 1 . .
    C C4 0.1439(2) 0.1227(3) 0.2154(2) 0.0221(13) Uani d . 1 . .
    H H4 0.1389 0.0742 0.2301 0.027 Uiso calc R 1 . .
    C C5 0.1203(2) 0.1357(3) 0.1500(2) 0.0239(13) Uani d . 1 . .
    H H5 0.0995 0.0955 0.1201 0.029 Uiso calc R 1 . .
    C C6 0.1259(2) 0.2050(3) 0.1263(2) 0.0151(12) Uani d . 1 . .
    C C7 0.1558(2) 0.2640(3) 0.1704(2) 0.0212(13) Uani d . 1 . .
    H H7 0.1602 0.3124 0.1552 0.025 Uiso calc R 1 . .
    C C8 0.1792(2) 0.2516(3) 0.2364(2) 0.0201(12) Uani d . 1 . .
    H H8 0.1985 0.2921 0.2662 0.024 Uiso calc R 1 . .
    C C9 0.1008(3) 0.2157(3) 0.0562(2) 0.0221(13) Uani d . 1 . .
    H H9 0.0809 0.1738 0.0282 0.027 Uiso calc R 1 . .
    C C10 0.0809(3) 0.2823(3) -0.0384(2) 0.0203(13) Uani d . 1 . .
    C C11 0.0973(2) 0.2264(3) -0.0729(2) 0.0203(12) Uani d . 1 . .
    H H11 0.1219 0.1822 -0.0512 0.024 Uiso calc R 1 . .
    C C12 0.0771(2) 0.2368(3) -0.1387(2) 0.0235(13) Uani d . 1 . .
    H H12 0.0881 0.1994 -0.1621 0.028 Uiso calc R 1 . .
    C C13 0.0411(3) 0.3008(3) -0.1708(2) 0.0245(14) Uani d . 1 . .
    H H13 0.0280 0.3075 -0.2159 0.029 Uiso calc R 1 . .
    C C14 0.0244(3) 0.3552(3) -0.1371(2) 0.0244(14) Uani d . 1 . .
    H H14 -0.0010 0.3988 -0.1593 0.029 Uiso calc R 1 . .
    C C15 0.0447(3) 0.3462(3) -0.0713(2) 0.0213(13) Uani d . 1 . .
    H H15 0.0338 0.3841 -0.0483 0.026 Uiso calc R 1 . .
    O O2 0.31874(18) 0.63435(18) 0.16385(15) 0.0252(9) Uani d . 1 . .
    N N3 0.2971(2) 0.5096(2) 0.16793(19) 0.0168(10) Uani d D 1 . .
    H H3N 0.2778(19) 0.4694(15) 0.1456(17) 0.020 Uiso d D 1 . .
    N N4 0.3898(2) 0.3942(2) 0.46400(18) 0.0209(11) Uani d . 1 . .
    C C16 0.2677(2) 0.5655(3) 0.0640(2) 0.0287(13) Uani d . 1 . .
    H H16A 0.2327 0.6048 0.0415 0.043 Uiso calc R 1 . .
    H H16B 0.2454 0.5161 0.0508 0.043 Uiso calc R 1 . .
    H H16C 0.3063 0.5697 0.0522 0.043 Uiso calc R 1 . .
    C C17 0.2961(2) 0.5746(3) 0.1357(2) 0.0203(12) Uani d . 1 . .
    C C18 0.3253(2) 0.4967(3) 0.2350(2) 0.0182(12) Uani d . 1 . .
    C C19 0.3067(2) 0.4306(3) 0.2562(2) 0.0196(12) Uani d . 1 . .
    H H19 0.2764 0.3954 0.2249 0.024 Uiso calc R 1 . .
    C C20 0.3318(2) 0.4156(3) 0.3219(2) 0.0183(12) Uani d . 1 . .
    H H20 0.3191 0.3699 0.3351 0.022 Uiso calc R 1 . .
    C C21 0.3753(2) 0.4664(3) 0.3694(2) 0.0192(13) Uani d . 1 . .
    C C22 0.3943(2) 0.5310(3) 0.3481(2) 0.0209(13) Uani d . 1 . .
    H H22 0.4247 0.5658 0.3798 0.025 Uiso calc R 1 . .
    C C23 0.3710(2) 0.5473(3) 0.2821(2) 0.0203(12) Uani d . 1 . .
    H H23 0.3857 0.5920 0.2693 0.024 Uiso calc R 1 . .
    C C24 0.4008(2) 0.4543(3) 0.4389(2) 0.0210(13) Uani d . 1 . .
    H H24 0.4274 0.4933 0.4678 0.025 Uiso calc R 1 . .
    C C25 0.4151(3) 0.3917(3) 0.5331(2) 0.0202(13) Uani d . 1 . .
    C C26 0.4487(3) 0.3259(3) 0.5653(2) 0.0233(13) Uani d . 1 . .
    H H26 0.4567 0.2862 0.5419 0.028 Uiso calc R 1 . .
    C C27 0.4705(3) 0.3189(3) 0.6320(3) 0.0276(14) Uani d . 1 . .
    H H27 0.4939 0.2745 0.6542 0.033 Uiso calc R 1 . .
    C C28 0.4581(2) 0.3768(3) 0.6666(2) 0.0268(14) Uani d . 1 . .
    H H28 0.4728 0.3716 0.7121 0.032 Uiso calc R 1 . .
    C C29 0.4245(2) 0.4418(3) 0.6343(2) 0.0273(14) Uani d . 1 . .
    H H29 0.4163 0.4812 0.6579 0.033 Uiso calc R 1 . .
    C C30 0.4025(2) 0.4500(3) 0.5670(2) 0.0241(13) Uani d . 1 . .
    H H30 0.3792 0.4945 0.5449 0.029 Uiso calc R 1 . .
    O O3 0.32175(18) 0.27632(18) 0.16364(15) 0.0270(9) Uani d . 1 . .
    N N5 0.3035(2) 0.1528(2) 0.1761(2) 0.0240(11) Uani d D 1 . .
    H H5N 0.293(2) 0.1107(14) 0.1558(18) 0.029 Uiso d D 1 . .
    N N6 0.3977(2) 0.0503(2) 0.47430(19) 0.0223(11) Uani d . 1 . .
    C C31 0.2754(2) 0.1980(2) 0.0682(2) 0.0255(13) Uani d . 1 . .
    H H31A 0.2408 0.2364 0.0428 0.038 Uiso calc R 1 . .
    H H31B 0.2531 0.1483 0.0575 0.038 Uiso calc R 1 . .
    H H31C 0.3149 0.1993 0.0574 0.038 Uiso calc R 1 . .
    C C32 0.3021(3) 0.2130(3) 0.1394(2) 0.0251(13) Uani d . 1 . .
    C C33 0.3298(2) 0.1451(3) 0.2438(2) 0.0178(12) Uani d . 1 . .
    C C34 0.3252(2) 0.0740(3) 0.2680(2) 0.0241(13) Uani d . 1 . .
    H H34 0.3065 0.0327 0.2388 0.029 Uiso calc R 1 . .
    C C35 0.3475(2) 0.0640(3) 0.3333(2) 0.0204(13) Uani d . 1 . .
    H H35 0.3442 0.0154 0.3487 0.025 Uiso calc R 1 . .
    C C36 0.3749(2) 0.1224(3) 0.3781(2) 0.0182(12) Uani d . 1 . .
    C C37 0.3796(2) 0.1938(3) 0.3543(2) 0.0227(13) Uani d . 1 . .
    H H37 0.3982 0.2348 0.3837 0.027 Uiso calc R 1 . .
    C C38 0.3571(2) 0.2049(3) 0.2877(2) 0.0229(13) Uani d . 1 . .
    H H38 0.3604 0.2534 0.2721 0.028 Uiso calc R 1 . .
    C C39 0.3986(2) 0.1140(3) 0.4476(2) 0.0220(13) Uani d . 1 . .
    H H39 0.4154 0.1571 0.4748 0.026 Uiso calc R 1 . .
    C C40 0.4198(2) 0.0468(3) 0.5425(2) 0.0184(12) Uani d . 1 . .
    C C41 0.4593(2) -0.0158(3) 0.5761(2) 0.0224(13) Uani d . 1 . .
    H H41 0.4716 -0.0527 0.5532 0.027 Uiso calc R 1 . .
    C C42 0.4807(3) -0.0249(3) 0.6421(2) 0.0233(13) Uani d . 1 . .
    H H42 0.5087 -0.0671 0.6645 0.028 Uiso calc R 1 . .
    C C43 0.4617(2) 0.0272(3) 0.6757(2) 0.0244(13) Uani d . 1 . .
    H H43 0.4753 0.0205 0.7208 0.029 Uiso calc R 1 . .
    C C44 0.4223(2) 0.0896(3) 0.6427(2) 0.0237(13) Uani d . 1 . .
    H H44 0.4097 0.1261 0.6656 0.028 Uiso calc R 1 . .
    C C45 0.4015(2) 0.0987(3) 0.5769(2) 0.0225(12) Uani d . 1 . .
    H H45 0.3741 0.1414 0.5548 0.027 Uiso calc R 1 . .
    O O4 0.17838(17) 0.69595(16) 0.33253(15) 0.0282(8) Uani d . 1 . .
    N N7 0.2032(2) 0.8216(2) 0.3298(2) 0.0213(11) Uani d D 1 . .
    H H7N 0.216(2) 0.8614(16) 0.3537(17) 0.026 Uiso d D 1 . .
    N N8 0.1046(2) 0.9396(2) 0.03385(18) 0.0231(10) Uani d . 1 . .
    C C46 0.2345(2) 0.7620(2) 0.43357(19) 0.0301(13) Uani d . 1 . .
    H H46A 0.1969 0.7642 0.4468 0.045 Uiso calc R 1 . .
    H H46B 0.2638 0.8073 0.4488 0.045 Uiso calc R 1 . .
    H H46C 0.2638 0.7175 0.4529 0.045 Uiso calc R 1 . .
    C C47 0.2022(2) 0.7574(3) 0.3598(2) 0.0212(12) Uani d . 1 . .
    C C48 0.1736(2) 0.8347(2) 0.2619(2) 0.0154(11) Uani d . 1 . .
    C C49 0.1905(2) 0.9016(2) 0.2411(2) 0.0194(11) Uani d . 1 . .
    H H49 0.2206 0.9364 0.2729 0.023 Uiso calc R 1 . .
    C C50 0.1653(2) 0.9189(3) 0.1764(2) 0.0211(12) Uani d . 1 . .
    H H50 0.1779 0.9650 0.1637 0.025 Uiso calc R 1 . .
    C C51 0.1202(2) 0.8678(3) 0.1287(2) 0.0211(13) Uani d . 1 . .
    C C52 0.1005(3) 0.8029(3) 0.1492(2) 0.0235(13) Uani d . 1 . .
    H H52 0.0685 0.7692 0.1175 0.028 Uiso calc R 1 . .
    C C53 0.1264(2) 0.7862(3) 0.2149(2) 0.0241(13) Uani d . 1 . .
    H H53 0.1119 0.7415 0.2278 0.029 Uiso calc R 1 . .
    C C54 0.0920(3) 0.8812(3) 0.0589(2) 0.0255(13) Uani d . 1 . .
    H H54 0.0620 0.8439 0.0300 0.031 Uiso calc R 1 . .
    C C55 0.0762(3) 0.9445(3) -0.0355(2) 0.0214(13) Uani d . 1 . .
    C C56 0.0460(2) 1.0108(3) -0.0670(2) 0.0284(14) Uani d . 1 . .
    H H56 0.0433 1.0518 -0.0419 0.034 Uiso calc R 1 . .
    C C57 0.0195(3) 1.0197(3) -0.1337(2) 0.0290(14) Uani d . 1 . .
    H H57 -0.0021 1.0656 -0.1540 0.035 Uiso calc R 1 . .
    C C58 0.0249(2) 0.9607(3) -0.1710(2) 0.0277(13) Uani d . 1 . .
    H H58 0.0077 0.9661 -0.2168 0.033 Uiso calc R 1 . .
    C C59 0.0555(2) 0.8945(3) -0.1400(2) 0.0279(14) Uani d . 1 . .
    H H59 0.0600 0.8544 -0.1651 0.034 Uiso calc R 1 . .
    C C60 0.0800(2) 0.8846(3) -0.0738(2) 0.0235(12) Uani d . 1 . .
    H H60 0.0993 0.8376 -0.0540 0.028 Uiso calc R 1 . .
    O O5 0.17220(17) 0.41264(18) 0.32528(15) 0.0268(9) Uani d . 1 . .
    N N9 0.1768(2) 0.5360(2) 0.30192(19) 0.0212(10) Uani d D 1 . .
    H H9N 0.186(2) 0.5795(13) 0.3216(17) 0.025 Uiso d D 1 . .
    N N10 0.0890(2) 0.6160(2) 0.0028(2) 0.0278(11) Uani d . 1 . .
    C C61 0.2153(2) 0.4991(2) 0.4143(2) 0.0312(14) Uani d . 1 . .
    H H61A 0.1866 0.4763 0.4329 0.047 Uiso calc R 1 . .
    H H61B 0.2144 0.5539 0.4181 0.047 Uiso calc R 1 . .
    H H61C 0.2639 0.4811 0.4382 0.047 Uiso calc R 1 . .
    C C62 0.1860(3) 0.4777(3) 0.3438(2) 0.0225(13) Uani d . 1 . .
    C C63 0.1546(2) 0.5338(3) 0.2337(2) 0.0234(13) Uani d . 1 . .
    C C64 0.1207(2) 0.4740(3) 0.1929(2) 0.0242(13) Uani d . 1 . .
    H H64 0.1115 0.4291 0.2100 0.029 Uiso calc R 1 . .
    C C65 0.1004(2) 0.4807(3) 0.1266(2) 0.0255(13) Uani d . 1 . .
    H H65 0.0781 0.4391 0.0989 0.031 Uiso calc R 1 . .
    C C66 0.1113(2) 0.5452(3) 0.0990(2) 0.0219(13) Uani d . 1 . .
    C C67 0.1455(2) 0.6046(3) 0.1412(2) 0.0248(13) Uani d . 1 . .
    H H67 0.1541 0.6497 0.1240 0.030 Uiso calc R 1 . .
    C C68 0.1668(2) 0.5993(3) 0.2069(2) 0.0206(13) Uani d . 1 . .
    H H68 0.1902 0.6406 0.2346 0.025 Uiso calc R 1 . .
    C C69 0.0883(2) 0.5532(3) 0.0296(2) 0.0252(13) Uani d . 1 . .
    H H69 0.0720 0.5098 0.0027 0.030 Uiso calc R 1 . .
    C C70 0.0689(3) 0.6184(3) -0.0650(2) 0.0228(13) Uani d . 1 . .
    C C71 0.0906(2) 0.5658(3) -0.0972(2) 0.0278(13) Uani d . 1 . .
    H H71 0.1185 0.5240 -0.0739 0.033 Uiso calc R 1 . .
    C C72 0.0718(3) 0.5742(3) -0.1622(2) 0.0303(13) Uani d . 1 . .
    H H72 0.0873 0.5386 -0.1836 0.036 Uiso calc R 1 . .
    C C73 0.0302(3) 0.6346(3) -0.1970(2) 0.0300(14) Uani d . 1 . .
    H H73 0.0166 0.6400 -0.2422 0.036 Uiso calc R 1 . .
    C C74 0.0087(3) 0.6869(3) -0.1652(2) 0.0321(14) Uani d . 1 . .
    H H74 -0.0201 0.7280 -0.1888 0.039 Uiso calc R 1 . .
    C C75 0.0287(3) 0.6797(3) -0.0999(2) 0.0250(14) Uani d . 1 . .
    H H75 0.0151 0.7167 -0.0782 0.030 Uiso calc R 1 . .
    O O6 0.32500(17) 0.91894(19) 0.17329(16) 0.0318(9) Uani d . 1 . .
    N N11 0.3190(2) 0.7942(2) 0.1974(2) 0.0313(11) Uani d D 1 . .
    H H11N 0.303(2) 0.7515(15) 0.1780(19) 0.038 Uiso d D 1 . .
    N N12 0.4177(2) 0.7185(2) 0.4983(2) 0.0247(11) Uani d . 1 . .
    C C76 0.2809(2) 0.8298(2) 0.0847(2) 0.0339(13) Uani d . 1 . .
    H H76A 0.3195 0.8270 0.0729 0.051 Uiso calc R 1 . .
    H H76B 0.2463 0.8672 0.0573 0.051 Uiso calc R 1 . .
    H H76C 0.2580 0.7806 0.0781 0.051 Uiso calc R 1 . .
    C C77 0.3103(3) 0.8524(3) 0.1566(2) 0.0237(13) Uani d . 1 . .
    C C78 0.3446(2) 0.7961(3) 0.2651(2) 0.0218(12) Uani d . 1 . .
    C C79 0.3814(2) 0.8570(3) 0.3046(2) 0.0268(14) Uani d . 1 . .
    H H79 0.3905 0.9010 0.2862 0.032 Uiso calc R 1 . .
    C C80 0.4041(3) 0.8512(3) 0.3707(2) 0.0250(13) Uani d . 1 . .
    H H80 0.4277 0.8928 0.3977 0.030 Uiso calc R 1 . .
    C C81 0.3938(2) 0.7863(3) 0.4002(2) 0.0227(13) Uani d . 1 . .
    C C82 0.3566(2) 0.7262(3) 0.3592(2) 0.0260(13) Uani d . 1 . .
    H H82 0.3482 0.6818 0.3774 0.031 Uiso calc R 1 . .
    C C83 0.3323(2) 0.7318(3) 0.2930(2) 0.0272(13) Uani d . 1 . .
    H H83 0.3067 0.6912 0.2657 0.033 Uiso calc R 1 . .
    C C84 0.4202(2) 0.7804(3) 0.4706(2) 0.0277(14) Uani d . 1 . .
    H H84 0.4399 0.8236 0.4969 0.033 Uiso calc R 1 . .
    C C85 0.4417(3) 0.7169(3) 0.5663(2) 0.0263(13) Uani d . 1 . .
    C C86 0.4285(2) 0.7739(3) 0.6005(2) 0.0284(14) Uani d . 1 . .
    H H86 0.4042 0.8179 0.5780 0.034 Uiso calc R 1 . .
    C C87 0.4501(2) 0.7675(3) 0.6665(2) 0.0311(14) Uani d . 1 . .
    H H87 0.4403 0.8067 0.6892 0.037 Uiso calc R 1 . .
    C C88 0.4860(3) 0.7042(3) 0.7001(2) 0.0324(14) Uani d . 1 . .
    H H88 0.5016 0.7003 0.7458 0.039 Uiso calc R 1 . .
    C C89 0.4991(3) 0.6464(3) 0.6666(2) 0.0321(14) Uani d . 1 . .
    H H89 0.5238 0.6028 0.6894 0.039 Uiso calc R 1 . .
    C C90 0.4764(3) 0.6522(3) 0.6004(2) 0.0287(14) Uani d . 1 . .
    H H90 0.4843 0.6117 0.5776 0.034 Uiso calc R 1 . .
    O O1S 0.25984(18) 0.30429(19) 0.40922(16) 0.0264(9) Uani d D 1 . .
    H H1O 0.3019(11) 0.307(2) 0.417(2) 0.040 Uiso d D 1 . .
    H H2O 0.2331(19) 0.3415(17) 0.3852(18) 0.040 Uiso d D 1 . .
    O O2S 0.22697(18) 0.38491(18) 0.08542(16) 0.0281(9) Uani d D 1 . .
    H H3O 0.1920(16) 0.356(2) 0.0685(18) 0.042 Uiso d D 1 . .
    H H4O 0.2586(19) 0.351(2) 0.102(2) 0.042 Uiso d D 1 . .
    O O3S 0.27737(17) 0.94103(17) 0.41746(15) 0.0292(8) Uani d D 1 . .
    H H5O 0.3144(15) 0.958(2) 0.417(2) 0.044 Uiso d D 1 . .
    H H6O 0.2460(18) 0.9762(19) 0.3956(19) 0.044 Uiso d D 1 . .
    O O4S 0.23815(18) 0.02510(18) 0.08989(16) 0.0360(9) Uani d D 1 . .
    H H7O 0.2016(16) -0.004(2) 0.0729(19) 0.054 Uiso d D 1 . .
    H H8O 0.2736(18) -0.010(2) 0.1188(18) 0.054 Uiso d D 1 . .
loop_
    _atom_site_aniso_label
    _atom_site_aniso_U_11
    _atom_site_aniso_U_22
    _atom_site_aniso_U_33
    _atom_site_aniso_U_12
    _atom_site_aniso_U_13
    _atom_site_aniso_U_23
    O1 0.030(2) 0.021(2) 0.024(2) -0.0057(17) 0.0088(16) 0.0027(17)
    N1 0.018(2) 0.010(2) 0.023(3) -0.0049(19) 0.0082(19) -0.0028(19)
    N2 0.015(2) 0.027(3) 0.016(3) -0.007(2) 0.0076(19) -0.010(2)
    C1 0.024(3) 0.024(3) 0.017(3) -0.002(2) 0.008(2) -0.003(2)
    C2 0.010(3) 0.016(3) 0.025(3) 0.001(2) 0.008(2) -0.002(2)
    C3 0.016(3) 0.022(3) 0.015(3) 0.007(2) 0.007(2) 0.003(2)
    C4 0.021(3) 0.016(3) 0.027(3) -0.003(2) 0.009(2) 0.002(2)
    C5 0.024(3) 0.027(3) 0.016(3) -0.007(2) 0.006(2) -0.007(2)
    C6 0.013(3) 0.016(3) 0.012(3) 0.001(2) 0.002(2) -0.002(2)
    C7 0.024(3) 0.021(3) 0.022(3) -0.001(2) 0.012(2) 0.001(2)
    C8 0.017(3) 0.017(3) 0.024(3) -0.003(2) 0.008(2) -0.008(2)
    C9 0.016(3) 0.021(3) 0.029(3) -0.003(3) 0.011(3) -0.007(3)
    C10 0.016(3) 0.024(3) 0.024(3) -0.007(2) 0.012(2) -0.003(3)
    C11 0.013(3) 0.024(3) 0.023(3) 0.002(2) 0.006(2) 0.001(2)
    C12 0.020(3) 0.031(3) 0.017(3) -0.006(2) 0.007(2) -0.009(2)
    C13 0.024(3) 0.036(4) 0.013(3) -0.004(3) 0.008(2) -0.002(3)
    C14 0.022(3) 0.024(3) 0.023(3) -0.002(3) 0.005(2) 0.007(3)
    C15 0.018(3) 0.025(3) 0.021(3) -0.002(3) 0.009(2) -0.006(3)
    O2 0.033(2) 0.018(2) 0.025(2) -0.0072(17) 0.0134(16) -0.0051(17)
    N3 0.021(3) 0.013(2) 0.011(2) -0.0001(19) 0.0037(19) -0.0033(19)
    N4 0.022(3) 0.022(3) 0.018(3) 0.003(2) 0.009(2) 0.006(2)
    C16 0.029(3) 0.028(3) 0.031(3) -0.001(2) 0.016(3) 0.004(3)
    C17 0.018(3) 0.024(3) 0.021(3) 0.001(2) 0.011(2) 0.006(3)
    C18 0.018(3) 0.020(3) 0.023(3) -0.004(2) 0.014(2) -0.006(2)
    C19 0.015(3) 0.024(3) 0.018(3) -0.004(2) 0.006(2) -0.005(2)
    C20 0.024(3) 0.008(3) 0.027(3) -0.002(2) 0.016(2) -0.003(2)
    C21 0.015(3) 0.019(3) 0.027(3) 0.002(2) 0.012(2) 0.004(3)
    C22 0.021(3) 0.014(3) 0.019(3) -0.002(2) 0.002(2) -0.004(2)
    C23 0.024(3) 0.016(3) 0.020(3) -0.001(2) 0.010(2) 0.001(2)
    C24 0.012(3) 0.026(3) 0.023(3) -0.002(2) 0.007(2) -0.007(3)
    C25 0.015(3) 0.021(3) 0.021(3) -0.006(2) 0.006(2) 0.000(3)
    C26 0.024(3) 0.023(3) 0.024(3) -0.007(3) 0.011(2) -0.003(3)
    C27 0.021(3) 0.027(3) 0.034(4) -0.003(3) 0.011(3) 0.006(3)
    C28 0.017(3) 0.043(4) 0.017(3) -0.002(3) 0.005(2) 0.006(3)
    C29 0.023(3) 0.032(3) 0.025(3) -0.004(2) 0.010(2) -0.007(3)
    C30 0.023(3) 0.024(3) 0.022(3) -0.006(2) 0.008(2) -0.004(2)
    O3 0.031(2) 0.019(2) 0.027(2) -0.0077(17) 0.0102(16) -0.0071(17)
    N5 0.028(3) 0.021(3) 0.025(3) 0.000(2) 0.013(2) -0.006(2)
    N6 0.021(2) 0.019(3) 0.027(3) 0.0032(19) 0.0101(19) 0.003(2)
    C31 0.021(3) 0.029(3) 0.029(3) -0.005(2) 0.013(2) -0.001(2)
    C32 0.018(3) 0.032(4) 0.029(3) 0.000(3) 0.013(2) 0.002(3)
    C33 0.015(3) 0.016(3) 0.025(3) -0.003(2) 0.010(2) -0.006(2)
    C34 0.026(3) 0.024(3) 0.023(3) 0.000(2) 0.011(2) 0.002(2)
    C35 0.020(3) 0.014(3) 0.031(3) 0.001(2) 0.015(2) -0.003(3)
    C36 0.015(3) 0.022(3) 0.021(3) 0.000(2) 0.011(2) 0.004(2)
    C37 0.016(3) 0.020(3) 0.032(3) -0.001(2) 0.011(2) -0.005(2)
    C38 0.025(3) 0.016(3) 0.034(3) 0.001(2) 0.019(3) -0.001(2)
    C39 0.016(3) 0.018(3) 0.033(3) -0.001(2) 0.012(2) -0.006(3)
    C40 0.012(3) 0.019(3) 0.020(3) -0.002(2) 0.004(2) 0.004(2)
    C41 0.021(3) 0.020(3) 0.028(3) -0.006(2) 0.013(2) -0.004(2)
    C42 0.021(3) 0.023(3) 0.031(3) 0.004(2) 0.016(3) 0.001(3)
    C43 0.017(3) 0.032(3) 0.022(3) -0.002(3) 0.007(2) 0.000(3)
    C44 0.017(3) 0.029(3) 0.026(3) -0.004(2) 0.011(2) -0.013(3)
    C45 0.021(3) 0.017(3) 0.029(3) -0.004(2) 0.011(2) -0.002(2)
    O4 0.037(2) 0.0192(19) 0.029(2) -0.0047(17) 0.0163(17) -0.0014(17)
    N7 0.023(3) 0.017(3) 0.024(3) -0.006(2) 0.011(2) -0.005(2)
    N8 0.021(2) 0.025(3) 0.021(3) -0.001(2) 0.0082(19) -0.001(2)
    C46 0.029(3) 0.034(3) 0.025(3) -0.006(3) 0.011(2) 0.001(3)
    C47 0.022(3) 0.018(3) 0.031(3) -0.006(2) 0.018(2) -0.010(3)
    C48 0.014(3) 0.013(3) 0.018(3) 0.004(2) 0.006(2) 0.002(2)
    C49 0.028(3) 0.012(3) 0.019(3) -0.004(2) 0.011(2) -0.004(2)
    C50 0.017(3) 0.021(3) 0.025(3) -0.007(2) 0.009(2) -0.005(2)
    C51 0.020(3) 0.028(3) 0.015(3) 0.003(2) 0.008(2) -0.003(2)
    C52 0.017(3) 0.026(3) 0.025(3) -0.003(2) 0.008(2) -0.004(3)
    C53 0.018(3) 0.025(3) 0.026(3) -0.008(2) 0.006(2) -0.006(2)
    C54 0.017(3) 0.019(3) 0.039(4) -0.004(2) 0.012(3) -0.010(3)
    C55 0.019(3) 0.020(3) 0.025(3) -0.004(2) 0.010(2) -0.005(3)
    C56 0.023(3) 0.032(3) 0.036(4) 0.005(3) 0.019(3) 0.003(3)
    C57 0.030(3) 0.029(3) 0.031(4) 0.002(3) 0.016(3) 0.007(3)
    C58 0.026(3) 0.035(3) 0.025(3) -0.001(2) 0.013(2) 0.004(3)
    C59 0.021(3) 0.036(3) 0.028(3) -0.006(2) 0.012(2) -0.009(3)
    C60 0.019(3) 0.020(3) 0.028(3) -0.005(2) 0.008(2) 0.004(2)
    O5 0.032(2) 0.016(2) 0.031(2) 0.0005(17) 0.0135(17) 0.0008(18)
    N9 0.024(2) 0.010(2) 0.032(3) -0.001(2) 0.015(2) -0.005(2)
    N10 0.031(3) 0.022(3) 0.036(3) 0.005(2) 0.021(2) -0.001(2)
    C61 0.030(3) 0.029(3) 0.033(3) 0.002(3) 0.013(3) -0.003(3)
    C62 0.016(3) 0.028(3) 0.027(3) 0.002(3) 0.012(2) -0.003(3)
    C63 0.016(3) 0.030(3) 0.028(3) 0.000(2) 0.013(2) 0.001(3)
    C64 0.019(3) 0.019(3) 0.031(3) -0.004(2) 0.008(2) 0.003(3)
    C65 0.021(3) 0.027(3) 0.026(3) -0.002(2) 0.008(2) -0.008(3)
    C66 0.014(3) 0.021(3) 0.030(3) -0.004(2) 0.010(2) -0.004(3)
    C67 0.023(3) 0.024(3) 0.032(3) 0.002(2) 0.015(2) 0.008(3)
    C68 0.017(3) 0.015(3) 0.036(3) -0.008(2) 0.018(3) -0.015(3)
    C69 0.020(3) 0.030(3) 0.022(3) 0.000(2) 0.007(2) -0.003(3)
    C70 0.019(3) 0.026(3) 0.022(3) -0.003(2) 0.009(2) -0.002(2)
    C71 0.018(3) 0.032(3) 0.033(3) 0.007(2) 0.013(2) -0.004(3)
    C72 0.031(3) 0.032(3) 0.027(3) 0.003(3) 0.013(2) 0.000(2)
    C73 0.025(3) 0.044(4) 0.023(3) -0.002(3) 0.014(2) 0.002(3)
    C74 0.027(3) 0.033(3) 0.040(4) 0.005(3) 0.018(3) 0.014(3)
    C75 0.030(3) 0.017(3) 0.035(4) -0.001(2) 0.022(3) -0.002(3)
    O6 0.030(2) 0.029(2) 0.036(2) -0.0012(18) 0.0143(17) -0.0042(19)
    N11 0.025(3) 0.032(3) 0.033(3) -0.002(2) 0.009(2) -0.003(2)
    N12 0.023(3) 0.017(3) 0.035(3) -0.002(2) 0.015(2) -0.003(2)
    C76 0.032(3) 0.041(3) 0.027(3) 0.004(3) 0.012(2) -0.005(3)
    C77 0.016(3) 0.017(3) 0.033(3) 0.003(2) 0.007(2) 0.000(3)
    C78 0.023(3) 0.021(3) 0.020(3) 0.004(2) 0.009(2) -0.005(2)
    C79 0.024(3) 0.024(3) 0.033(3) 0.001(2) 0.014(3) -0.008(3)
    C80 0.022(3) 0.018(3) 0.032(3) -0.004(2) 0.010(2) -0.008(3)
    C81 0.015(3) 0.021(3) 0.033(3) -0.002(2) 0.012(3) -0.009(3)
    C82 0.022(3) 0.023(3) 0.038(3) -0.002(2) 0.017(3) -0.008(3)
    C83 0.025(3) 0.022(3) 0.037(4) -0.003(2) 0.016(3) 0.004(3)
    C84 0.021(3) 0.025(3) 0.042(4) 0.002(2) 0.019(3) -0.008(3)
    C85 0.021(3) 0.024(3) 0.037(3) -0.004(2) 0.016(3) -0.006(3)
    C86 0.025(3) 0.016(3) 0.044(4) 0.005(2) 0.016(3) 0.005(3)
    C87 0.026(3) 0.033(3) 0.032(3) 0.005(2) 0.012(2) -0.002(3)
    C88 0.034(3) 0.030(3) 0.036(3) 0.004(3) 0.019(3) 0.004(3)
    C89 0.034(3) 0.028(3) 0.040(4) 0.004(3) 0.022(3) 0.005(3)
    C90 0.029(3) 0.015(3) 0.045(4) 0.003(2) 0.020(3) 0.003(3)
    O1S 0.026(2) 0.022(2) 0.028(2) -0.0022(17) 0.0093(18) 0.0002(16)
    O2S 0.027(2) 0.025(2) 0.029(2) -0.0046(16) 0.0093(18) -0.0038(17)
    O3S 0.031(2) 0.023(2) 0.034(2) -0.0034(16) 0.0147(18) -0.0014(16)
    O4S 0.039(2) 0.027(2) 0.035(2) -0.0100(18) 0.0113(18) -0.0014(17)
_geom_special_details
;
All esds (except the esd in the dihedral angle between two l.s. planes) are
estimated using the full covariance matrix. The cell esds are taken into
account individually in the estimation of esds in distances, angles and
torsion angles; correlations between esds in cell parameters are only used
when they are defined by crystal symmetry. An approximate (isotropic)
treatment of cell esds is used for estimating esds involving l.s. planes.
;
loop_
    _geom_bond_atom_site_label_1
    _geom_bond_atom_site_label_2
    _geom_bond_site_symmetry_2
    _geom_bond_distance
    _geom_bond_publ_flag
    O1 C2 . 1.227(5) ?
    N1 C2 . 1.350(6) ?
    N1 C3 . 1.407(6) ?
    N1 H1N . 0.877(17) ?
    N2 C9 . 1.279(6) ?
    N2 C10 . 1.429(6) ?
    C1 C2 . 1.517(6) ?
    C1 H1A . 0.9800 ?
    C1 H1B . 0.9800 ?
    C1 H1C . 0.9800 ?
    C3 C4 . 1.381(6) ?
    C3 C8 . 1.403(6) ?
    C4 C5 . 1.370(6) ?
    C4 H4 . 0.9500 ?
    C5 C6 . 1.377(6) ?
    C5 H5 . 0.9500 ?
    C6 C7 . 1.395(6) ?
    C6 C9 . 1.461(7) ?
    C7 C8 . 1.382(6) ?
    C7 H7 . 0.9500 ?
    C8 H8 . 0.9500 ?
    C9 H9 . 0.9500 ?
    C10 C15 . 1.388(6) ?
    C10 C11 . 1.415(6) ?
    C11 C12 . 1.383(6) ?
    C11 H11 . 0.9500 ?
    C12 C13 . 1.385(6) ?
    C12 H12 . 0.9500 ?
    C13 C14 . 1.386(6) ?
    C13 H13 . 0.9500 ?
    C14 C15 . 1.382(6) ?
    C14 H14 . 0.9500 ?
    C15 H15 . 0.9500 ?
    O2 C17 . 1.224(5) ?
    N3 C17 . 1.368(6) ?
    N3 C18 . 1.396(6) ?
    N3 H3N . 0.868(17) ?
    N4 C24 . 1.286(6) ?
    N4 C25 . 1.427(6) ?
    C16 C17 . 1.485(6) ?
    C16 H16A . 0.9800 ?
    C16 H16B . 0.9800 ?
    C16 H16C . 0.9800 ?
    C18 C19 . 1.400(6) ?
    C18 C23 . 1.402(6) ?
    C19 C20 . 1.379(6) ?
    C19 H19 . 0.9500 ?
    C20 C21 . 1.394(6) ?
    C20 H20 . 0.9500 ?
    C21 C22 . 1.381(6) ?
    C21 C24 . 1.452(6) ?
    C22 C23 . 1.396(6) ?
    C22 H22 . 0.9500 ?
    C23 H23 . 0.9500 ?
    C24 H24 . 0.9500 ?
    C25 C26 . 1.397(6) ?
    C25 C30 . 1.397(6) ?
    C26 C27 . 1.391(7) ?
    C26 H26 . 0.9500 ?
    C27 C28 . 1.399(6) ?
    C27 H27 . 0.9500 ?
    C28 C29 . 1.384(6) ?
    C28 H28 . 0.9500 ?
    C29 C30 . 1.405(6) ?
    C29 H29 . 0.9500 ?
    C30 H30 . 0.9500 ?
    O3 C32 . 1.242(5) ?
    N5 C32 . 1.357(6) ?
    N5 C33 . 1.401(6) ?
    N5 H5N . 0.857(17) ?
    N6 C39 . 1.294(6) ?
    N6 C40 . 1.419(6) ?
    C31 C32 . 1.493(6) ?
    C31 H31A . 0.9800 ?
    C31 H31B . 0.9800 ?
    C31 H31C . 0.9800 ?
    C33 C38 . 1.398(6) ?
    C33 C34 . 1.404(6) ?
    C34 C35 . 1.364(6) ?
    C34 H34 . 0.9500 ?
    C35 C36 . 1.391(6) ?
    C35 H35 . 0.9500 ?
    C36 C37 . 1.406(6) ?
    C36 C39 . 1.449(6) ?
    C37 C38 . 1.395(6) ?
    C37 H37 . 0.9500 ?
    C38 H38 . 0.9500 ?
    C39 H39 . 0.9500 ?
    C40 C45 . 1.384(6) ?
    C40 C41 . 1.398(6) ?
    C41 C42 . 1.382(6) ?
    C41 H41 . 0.9500 ?
    C42 C43 . 1.383(6) ?
    C42 H42 . 0.9500 ?
    C43 C44 . 1.389(6) ?
    C43 H43 . 0.9500 ?
    C44 C45 . 1.380(6) ?
    C44 H44 . 0.9500 ?
    C45 H45 . 0.9500 ?
    O4 C47 . 1.247(5) ?
    N7 C47 . 1.341(6) ?
    N7 C48 . 1.411(6) ?
    N7 H7N . 0.860(18) ?
    N8 C54 . 1.277(6) ?
    N8 C55 . 1.427(6) ?
    C46 C47 . 1.515(6) ?
    C46 H46A . 0.9800 ?
    C46 H46B . 0.9800 ?
    C46 H46C . 0.9800 ?
    C48 C53 . 1.390(6) ?
    C48 C49 . 1.392(6) ?
    C49 C50 . 1.368(6) ?
    C49 H49 . 0.9500 ?
    C50 C51 . 1.410(6) ?
    C50 H50 . 0.9500 ?
    C51 C52 . 1.384(6) ?
    C51 C54 . 1.454(6) ?
    C52 C53 . 1.384(6) ?
    C52 H52 . 0.9500 ?
    C53 H53 . 0.9500 ?
    C54 H54 . 0.9500 ?
    C55 C56 . 1.379(6) ?
    C55 C60 . 1.410(6) ?
    C56 C57 . 1.381(6) ?
    C56 H56 . 0.9500 ?
    C57 C58 . 1.393(6) ?
    C57 H57 . 0.9500 ?
    C58 C59 . 1.378(6) ?
    C58 H58 . 0.9500 ?
    C59 C60 . 1.379(6) ?
    C59 H59 . 0.9500 ?
    C60 H60 . 0.9500 ?
    O5 C62 . 1.222(5) ?
    N9 C62 . 1.368(6) ?
    N9 C63 . 1.418(6) ?
    N9 H9N . 0.873(17) ?
    N10 C69 . 1.280(6) ?
    N10 C70 . 1.418(6) ?
    C61 C62 . 1.499(6) ?
    C61 H61A . 0.9800 ?
    C61 H61B . 0.9800 ?
    C61 H61C . 0.9800 ?
    C63 C64 . 1.385(6) ?
    C63 C68 . 1.399(6) ?
    C64 C65 . 1.390(6) ?
    C64 H64 . 0.9500 ?
    C65 C66 . 1.381(6) ?
    C65 H65 . 0.9500 ?
    C66 C67 . 1.393(6) ?
    C66 C69 . 1.449(6) ?
    C67 C68 . 1.369(6) ?
    C67 H67 . 0.9500 ?
    C68 H68 . 0.9500 ?
    C69 H69 . 0.9500 ?
    C70 C75 . 1.393(6) ?
    C70 C71 . 1.398(6) ?
    C71 C72 . 1.367(6) ?
    C71 H71 . 0.9500 ?
    C72 C73 . 1.392(6) ?
    C72 H72 . 0.9500 ?
    C73 C74 . 1.386(6) ?
    C73 H73 . 0.9500 ?
    C74 C75 . 1.367(6) ?
    C74 H74 . 0.9500 ?
    C75 H75 . 0.9500 ?
    O6 C77 . 1.240(5) ?
    N11 C77 . 1.353(6) ?
    N11 C78 . 1.396(6) ?
    N11 H11N . 0.867(18) ?
    N12 C84 . 1.285(6) ?
    N12 C85 . 1.406(6) ?
    C76 C77 . 1.531(6) ?
    C76 H76A . 0.9800 ?
    C76 H76B . 0.9800 ?
    C76 H76C . 0.9800 ?
    C78 C83 . 1.395(6) ?
    C78 C79 . 1.402(6) ?
    C79 C80 . 1.374(6) ?
    C79 H79 . 0.9500 ?
    C80 C81 . 1.406(6) ?
    C80 H80 . 0.9500 ?
    C81 C82 . 1.406(6) ?
    C81 C84 . 1.457(6) ?
    C82 C83 . 1.370(6) ?
    C82 H82 . 0.9500 ?
    C83 H83 . 0.9500 ?
    C84 H84 . 0.9500 ?
    C85 C86 . 1.392(6) ?
    C85 C90 . 1.399(6) ?
    C86 C87 . 1.377(6) ?
    C86 H86 . 0.9500 ?
    C87 C88 . 1.381(6) ?
    C87 H87 . 0.9500 ?
    C88 C89 . 1.389(6) ?
    C88 H88 . 0.9500 ?
    C89 C90 . 1.374(6) ?
    C89 H89 . 0.9500 ?
    C90 H90 . 0.9500 ?
    O1S H1O . 0.832(19) ?
    O1S H2O . 0.884(18) ?
    O2S H3O . 0.845(18) ?
    O2S H4O . 0.857(19) ?
    O3S H5O . 0.848(18) ?
    O3S H6O . 0.886(18) ?
    O4S H7O . 0.870(19) ?
    O4S H8O . 0.977(19) ?
loop_
    _geom_angle_atom_site_label_1
    _geom_angle_atom_site_label_2
    _geom_angle_atom_site_label_3
    _geom_angle_site_symmetry_1
    _geom_angle_site_symmetry_3
    _geom_angle
    _geom_angle_publ_flag
    C2 N1 C3 . . 127.5(4) ?
    C2 N1 H1N . . 117(3) ?
    C3 N1 H1N . . 116(3) ?
    C9 N2 C10 . . 119.5(4) ?
    C2 C1 H1A . . 109.5 ?
    C2 C1 H1B . . 109.5 ?
    H1A C1 H1B . . 109.5 ?
    C2 C1 H1C . . 109.5 ?
    H1A C1 H1C . . 109.5 ?
    H1B C1 H1C . . 109.5 ?
    O1 C2 N1 . . 124.4(4) ?
    O1 C2 C1 . . 120.6(4) ?
    N1 C2 C1 . . 115.0(4) ?
    C4 C3 C8 . . 118.7(4) ?
    C4 C3 N1 . . 125.8(5) ?
    C8 C3 N1 . . 115.4(5) ?
    C5 C4 C3 . . 119.9(5) ?
    C5 C4 H4 . . 120.0 ?
    C3 C4 H4 . . 120.0 ?
    C4 C5 C6 . . 122.2(5) ?
    C4 C5 H5 . . 118.9 ?
    C6 C5 H5 . . 118.9 ?
    C5 C6 C7 . . 118.6(4) ?
    C5 C6 C9 . . 120.1(5) ?
    C7 C6 C9 . . 121.4(5) ?
    C8 C7 C6 . . 119.7(5) ?
    C8 C7 H7 . . 120.1 ?
    C6 C7 H7 . . 120.1 ?
    C7 C8 C3 . . 120.8(5) ?
    C7 C8 H8 . . 119.6 ?
    C3 C8 H8 . . 119.6 ?
    N2 C9 C6 . . 123.7(5) ?
    N2 C9 H9 . . 118.1 ?
    C6 C9 H9 . . 118.1 ?
    C15 C10 C11 . . 119.3(5) ?
    C15 C10 N2 . . 118.0(5) ?
    C11 C10 N2 . . 122.6(5) ?
    C12 C11 C10 . . 119.2(5) ?
    C12 C11 H11 . . 120.4 ?
    C10 C11 H11 . . 120.4 ?
    C11 C12 C13 . . 120.9(5) ?
    C11 C12 H12 . . 119.5 ?
    C13 C12 H12 . . 119.5 ?
    C12 C13 C14 . . 119.8(5) ?
    C12 C13 H13 . . 120.1 ?
    C14 C13 H13 . . 120.1 ?
    C15 C14 C13 . . 120.1(5) ?
    C15 C14 H14 . . 119.9 ?
    C13 C14 H14 . . 119.9 ?
    C14 C15 C10 . . 120.7(5) ?
    C14 C15 H15 . . 119.7 ?
    C10 C15 H15 . . 119.7 ?
    C17 N3 C18 . . 129.1(4) ?
    C17 N3 H3N . . 119(3) ?
    C18 N3 H3N . . 112(3) ?
    C24 N4 C25 . . 118.2(4) ?
    C17 C16 H16A . . 109.5 ?
    C17 C16 H16B . . 109.5 ?
    H16A C16 H16B . . 109.5 ?
    C17 C16 H16C . . 109.5 ?
    H16A C16 H16C . . 109.5 ?
    H16B C16 H16C . . 109.5 ?
    O2 C17 N3 . . 122.9(4) ?
    O2 C17 C16 . . 122.9(5) ?
    N3 C17 C16 . . 114.1(4) ?
    N3 C18 C19 . . 118.4(4) ?
    N3 C18 C23 . . 123.0(4) ?
    C19 C18 C23 . . 118.6(4) ?
    C20 C19 C18 . . 121.0(5) ?
    C20 C19 H19 . . 119.5 ?
    C18 C19 H19 . . 119.5 ?
    C19 C20 C21 . . 121.3(5) ?
    C19 C20 H20 . . 119.4 ?
    C21 C20 H20 . . 119.4 ?
    C22 C21 C20 . . 117.4(4) ?
    C22 C21 C24 . . 119.5(5) ?
    C20 C21 C24 . . 123.1(5) ?
    C21 C22 C23 . . 122.9(5) ?
    C21 C22 H22 . . 118.5 ?
    C23 C22 H22 . . 118.5 ?
    C22 C23 C18 . . 118.8(5) ?
    C22 C23 H23 . . 120.6 ?
    C18 C23 H23 . . 120.6 ?
    N4 C24 C21 . . 124.4(5) ?
    N4 C24 H24 . . 117.8 ?
    C21 C24 H24 . . 117.8 ?
    C26 C25 C30 . . 120.5(5) ?
    C26 C25 N4 . . 117.3(5) ?
    C30 C25 N4 . . 121.9(5) ?
    C27 C26 C25 . . 119.5(5) ?
    C27 C26 H26 . . 120.2 ?
    C25 C26 H26 . . 120.2 ?
    C26 C27 C28 . . 120.5(5) ?
    C26 C27 H27 . . 119.7 ?
    C28 C27 H27 . . 119.7 ?
    C29 C28 C27 . . 119.7(5) ?
    C29 C28 H28 . . 120.1 ?
    C27 C28 H28 . . 120.1 ?
    C28 C29 C30 . . 120.6(5) ?
    C28 C29 H29 . . 119.7 ?
    C30 C29 H29 . . 119.7 ?
    C25 C30 C29 . . 119.1(5) ?
    C25 C30 H30 . . 120.4 ?
    C29 C30 H30 . . 120.4 ?
    C32 N5 C33 . . 130.9(4) ?
    C32 N5 H5N . . 115(3) ?
    C33 N5 H5N . . 113(3) ?
    C39 N6 C40 . . 119.6(4) ?
    C32 C31 H31A . . 109.5 ?
    C32 C31 H31B . . 109.5 ?
    H31A C31 H31B . . 109.5 ?
    C32 C31 H31C . . 109.5 ?
    H31A C31 H31C . . 109.5 ?
    H31B C31 H31C . . 109.5 ?
    O3 C32 N5 . . 121.9(5) ?
    O3 C32 C31 . . 122.5(5) ?
    N5 C32 C31 . . 115.6(4) ?
    C38 C33 N5 . . 123.4(5) ?
    C38 C33 C34 . . 118.8(5) ?
    N5 C33 C34 . . 117.7(4) ?
    C35 C34 C33 . . 120.1(5) ?
    C35 C34 H34 . . 120.0 ?
    C33 C34 H34 . . 120.0 ?
    C34 C35 C36 . . 122.5(5) ?
    C34 C35 H35 . . 118.8 ?
    C36 C35 H35 . . 118.8 ?
    C35 C36 C37 . . 117.8(4) ?
    C35 C36 C39 . . 124.0(5) ?
    C37 C36 C39 . . 118.2(5) ?
    C38 C37 C36 . . 120.4(5) ?
    C38 C37 H37 . . 119.8 ?
    C36 C37 H37 . . 119.8 ?
    C37 C38 C33 . . 120.4(5) ?
    C37 C38 H38 . . 119.8 ?
    C33 C38 H38 . . 119.8 ?
    N6 C39 C36 . . 122.7(5) ?
    N6 C39 H39 . . 118.6 ?
    C36 C39 H39 . . 118.6 ?
    C45 C40 C41 . . 118.2(5) ?
    C45 C40 N6 . . 124.5(5) ?
    C41 C40 N6 . . 117.2(5) ?
    C42 C41 C40 . . 120.9(5) ?
    C42 C41 H41 . . 119.6 ?
    C40 C41 H41 . . 119.6 ?
    C41 C42 C43 . . 120.2(5) ?
    C41 C42 H42 . . 119.9 ?
    C43 C42 H42 . . 119.9 ?
    C42 C43 C44 . . 119.3(5) ?
    C42 C43 H43 . . 120.3 ?
    C44 C43 H43 . . 120.3 ?
    C45 C44 C43 . . 120.3(5) ?
    C45 C44 H44 . . 119.8 ?
    C43 C44 H44 . . 119.8 ?
    C44 C45 C40 . . 121.1(5) ?
    C44 C45 H45 . . 119.5 ?
    C40 C45 H45 . . 119.5 ?
    C47 N7 C48 . . 127.3(4) ?
    C47 N7 H7N . . 117(3) ?
    C48 N7 H7N . . 115(3) ?
    C54 N8 C55 . . 119.1(4) ?
    C47 C46 H46A . . 109.5 ?
    C47 C46 H46B . . 109.5 ?
    H46A C46 H46B . . 109.5 ?
    C47 C46 H46C . . 109.5 ?
    H46A C46 H46C . . 109.5 ?
    H46B C46 H46C . . 109.5 ?
    O4 C47 N7 . . 126.0(4) ?
    O4 C47 C46 . . 118.9(4) ?
    N7 C47 C46 . . 115.1(4) ?
    C53 C48 C49 . . 118.2(4) ?
    C53 C48 N7 . . 123.9(4) ?
    C49 C48 N7 . . 117.8(4) ?
    C50 C49 C48 . . 122.2(4) ?
    C50 C49 H49 . . 118.9 ?
    C48 C49 H49 . . 118.9 ?
    C49 C50 C51 . . 119.4(4) ?
    C49 C50 H50 . . 120.3 ?
    C51 C50 H50 . . 120.3 ?
    C52 C51 C50 . . 118.6(4) ?
    C52 C51 C54 . . 118.4(5) ?
    C50 C51 C54 . . 123.0(5) ?
    C51 C52 C53 . . 121.3(5) ?
    C51 C52 H52 . . 119.4 ?
    C53 C52 H52 . . 119.4 ?
    C52 C53 C48 . . 120.2(5) ?
    C52 C53 H53 . . 119.9 ?
    C48 C53 H53 . . 119.9 ?
    N8 C54 C51 . . 124.5(5) ?
    N8 C54 H54 . . 117.8 ?
    C51 C54 H54 . . 117.8 ?
    C56 C55 C60 . . 117.6(4) ?
    C56 C55 N8 . . 119.9(5) ?
    C60 C55 N8 . . 122.4(5) ?
    C55 C56 C57 . . 122.6(5) ?
    C55 C56 H56 . . 118.7 ?
    C57 C56 H56 . . 118.7 ?
    C56 C57 C58 . . 119.4(5) ?
    C56 C57 H57 . . 120.3 ?
    C58 C57 H57 . . 120.3 ?
    C59 C58 C57 . . 118.6(5) ?
    C59 C58 H58 . . 120.7 ?
    C57 C58 H58 . . 120.7 ?
    C58 C59 C60 . . 122.0(5) ?
    C58 C59 H59 . . 119.0 ?
    C60 C59 H59 . . 119.0 ?
    C59 C60 C55 . . 119.6(5) ?
    C59 C60 H60 . . 120.2 ?
    C55 C60 H60 . . 120.2 ?
    C62 N9 C63 . . 128.8(4) ?
    C62 N9 H9N . . 112(3) ?
    C63 N9 H9N . . 119(3) ?
    C69 N10 C70 . . 119.4(5) ?
    C62 C61 H61A . . 109.5 ?
    C62 C61 H61B . . 109.5 ?
    H61A C61 H61B . . 109.5 ?
    C62 C61 H61C . . 109.5 ?
    H61A C61 H61C . . 109.5 ?
    H61B C61 H61C . . 109.5 ?
    O5 C62 N9 . . 122.7(5) ?
    O5 C62 C61 . . 122.2(5) ?
    N9 C62 C61 . . 115.1(4) ?
    C64 C63 C68 . . 119.2(4) ?
    C64 C63 N9 . . 125.3(5) ?
    C68 C63 N9 . . 115.5(5) ?
    C63 C64 C65 . . 118.8(5) ?
    C63 C64 H64 . . 120.6 ?
    C65 C64 H64 . . 120.6 ?
    C66 C65 C64 . . 122.9(5) ?
    C66 C65 H65 . . 118.6 ?
    C64 C65 H65 . . 118.6 ?
    C65 C66 C67 . . 117.1(4) ?
    C65 C66 C69 . . 122.9(5) ?
    C67 C66 C69 . . 120.0(5) ?
    C68 C67 C66 . . 121.4(5) ?
    C68 C67 H67 . . 119.3 ?
    C66 C67 H67 . . 119.3 ?
    C67 C68 C63 . . 120.6(5) ?
    C67 C68 H68 . . 119.7 ?
    C63 C68 H68 . . 119.7 ?
    N10 C69 C66 . . 122.9(5) ?
    N10 C69 H69 . . 118.5 ?
    C66 C69 H69 . . 118.5 ?
    C75 C70 C71 . . 119.0(5) ?
    C75 C70 N10 . . 117.0(5) ?
    C71 C70 N10 . . 123.9(5) ?
    C72 C71 C70 . . 120.3(5) ?
    C72 C71 H71 . . 119.9 ?
    C70 C71 H71 . . 119.9 ?
    C71 C72 C73 . . 120.3(5) ?
    C71 C72 H72 . . 119.9 ?
    C73 C72 H72 . . 119.9 ?
    C74 C73 C72 . . 119.6(5) ?
    C74 C73 H73 . . 120.2 ?
    C72 C73 H73 . . 120.2 ?
    C75 C74 C73 . . 120.3(5) ?
    C75 C74 H74 . . 119.9 ?
    C73 C74 H74 . . 119.9 ?
    C74 C75 C70 . . 120.6(5) ?
    C74 C75 H75 . . 119.7 ?
    C70 C75 H75 . . 119.7 ?
    C77 N11 C78 . . 128.0(4) ?
    C77 N11 H11N . . 115(3) ?
    C78 N11 H11N . . 117(3) ?
    C84 N12 C85 . . 119.5(5) ?
    C77 C76 H76A . . 109.5 ?
    C77 C76 H76B . . 109.5 ?
    H76A C76 H76B . . 109.5 ?
    C77 C76 H76C . . 109.5 ?
    H76A C76 H76C . . 109.5 ?
    H76B C76 H76C . . 109.5 ?
    O6 C77 N11 . . 125.5(5) ?
    O6 C77 C76 . . 120.4(5) ?
    N11 C77 C76 . . 114.0(4) ?
    C83 C78 N11 . . 115.8(5) ?
    C83 C78 C79 . . 120.2(5) ?
    N11 C78 C79 . . 124.0(5) ?
    C80 C79 C78 . . 117.9(5) ?
    C80 C79 H79 . . 121.1 ?
    C78 C79 H79 . . 121.1 ?
    C79 C80 C81 . . 122.9(5) ?
    C79 C80 H80 . . 118.6 ?
    C81 C80 H80 . . 118.6 ?
    C80 C81 C82 . . 117.8(5) ?
    C80 C81 C84 . . 122.0(5) ?
    C82 C81 C84 . . 120.2(5) ?
    C83 C82 C81 . . 120.0(5) ?
    C83 C82 H82 . . 120.0 ?
    C81 C82 H82 . . 120.0 ?
    C82 C83 C78 . . 121.1(5) ?
    C82 C83 H83 . . 119.4 ?
    C78 C83 H83 . . 119.4 ?
    N12 C84 C81 . . 122.1(5) ?
    N12 C84 H84 . . 119.0 ?
    C81 C84 H84 . . 119.0 ?
    C86 C85 C90 . . 118.3(5) ?
    C86 C85 N12 . . 123.3(5) ?
    C90 C85 N12 . . 118.2(5) ?
    C87 C86 C85 . . 120.8(5) ?
    C87 C86 H86 . . 119.6 ?
    C85 C86 H86 . . 119.6 ?
    C86 C87 C88 . . 120.3(5) ?
    C86 C87 H87 . . 119.8 ?
    C88 C87 H87 . . 119.8 ?
    C87 C88 C89 . . 119.7(5) ?
    C87 C88 H88 . . 120.2 ?
    C89 C88 H88 . . 120.2 ?
    C90 C89 C88 . . 120.1(5) ?
    C90 C89 H89 . . 120.0 ?
    C88 C89 H89 . . 120.0 ?
    C89 C90 C85 . . 120.8(5) ?
    C89 C90 H90 . . 119.6 ?
    C85 C90 H90 . . 119.6 ?
    H1O O1S H2O . . 114(4) ?
    H3O O2S H4O . . 97(4) ?
    H5O O3S H6O . . 102(4) ?
    H7O O4S H8O . . 100(4) ?
loop_
    _geom_torsion_atom_site_label_1
    _geom_torsion_atom_site_label_2
    _geom_torsion_atom_site_label_3
    _geom_torsion_atom_site_label_4
    _geom_torsion_site_symmetry_1
    _geom_torsion_site_symmetry_2
    _geom_torsion_site_symmetry_3
    _geom_torsion_site_symmetry_4
    _geom_torsion
    _geom_torsion_publ_flag
    C3 N1 C2 O1 . . . . 3.4(8) ?
    C3 N1 C2 C1 . . . . -175.3(4) ?
    C2 N1 C3 C4 . . . . 3.3(8) ?
    C2 N1 C3 C8 . . . . 179.8(4) ?
    C8 C3 C4 C5 . . . . 2.1(7) ?
    N1 C3 C4 C5 . . . . 178.5(5) ?
    C3 C4 C5 C6 . . . . -0.4(8) ?
    C4 C5 C6 C7 . . . . -0.8(8) ?
    C4 C5 C6 C9 . . . . 179.2(5) ?
    C5 C6 C7 C8 . . . . 0.2(7) ?
    C9 C6 C7 C8 . . . . -179.8(4) ?
    C6 C7 C8 C3 . . . . 1.6(7) ?
    C4 C3 C8 C7 . . . . -2.7(7) ?
    N1 C3 C8 C7 . . . . -179.5(4) ?
    C10 N2 C9 C6 . . . . 177.3(5) ?
    C5 C6 C9 N2 . . . . 179.9(5) ?
    C7 C6 C9 N2 . . . . -0.1(8) ?
    C9 N2 C10 C15 . . . . 141.4(5) ?
    C9 N2 C10 C11 . . . . -42.8(7) ?
    C15 C10 C11 C12 . . . . 0.2(7) ?
    N2 C10 C11 C12 . . . . -175.6(5) ?
    C10 C11 C12 C13 . . . . -0.1(7) ?
    C11 C12 C13 C14 . . . . -0.6(8) ?
    C12 C13 C14 C15 . . . . 1.2(8) ?
    C13 C14 C15 C10 . . . . -1.1(8) ?
    C11 C10 C15 C14 . . . . 0.4(7) ?
    N2 C10 C15 C14 . . . . 176.3(5) ?
    C18 N3 C17 O2 . . . . -3.6(8) ?
    C18 N3 C17 C16 . . . . 174.1(5) ?
    C17 N3 C18 C19 . . . . 166.2(5) ?
    C17 N3 C18 C23 . . . . -13.3(8) ?
    N3 C18 C19 C20 . . . . -178.6(4) ?
    C23 C18 C19 C20 . . . . 0.9(7) ?
    C18 C19 C20 C21 . . . . 1.2(7) ?
    C19 C20 C21 C22 . . . . -2.2(7) ?
    C19 C20 C21 C24 . . . . 177.7(4) ?
    C20 C21 C22 C23 . . . . 1.1(7) ?
    C24 C21 C22 C23 . . . . -178.8(5) ?
    C21 C22 C23 C18 . . . . 1.0(8) ?
    N3 C18 C23 C22 . . . . 177.5(4) ?
    C19 C18 C23 C22 . . . . -2.0(7) ?
    C25 N4 C24 C21 . . . . -176.9(5) ?
    C22 C21 C24 N4 . . . . -175.6(5) ?
    C20 C21 C24 N4 . . . . 4.6(8) ?
    C24 N4 C25 C26 . . . . -136.0(5) ?
    C24 N4 C25 C30 . . . . 48.7(7) ?
    C30 C25 C26 C27 . . . . -0.8(7) ?
    N4 C25 C26 C27 . . . . -176.1(4) ?
    C25 C26 C27 C28 . . . . 0.8(8) ?
    C26 C27 C28 C29 . . . . -0.5(8) ?
    C27 C28 C29 C30 . . . . 0.2(8) ?
    C26 C25 C30 C29 . . . . 0.5(7) ?
    N4 C25 C30 C29 . . . . 175.6(4) ?
    C28 C29 C30 C25 . . . . -0.2(7) ?
    C33 N5 C32 O3 . . . . -5.6(8) ?
    C33 N5 C32 C31 . . . . 174.5(5) ?
    C32 N5 C33 C38 . . . . 4.7(8) ?
    C32 N5 C33 C34 . . . . -178.3(5) ?
    C38 C33 C34 C35 . . . . -0.3(7) ?
    N5 C33 C34 C35 . . . . -177.5(4) ?
    C33 C34 C35 C36 . . . . 0.4(7) ?
    C34 C35 C36 C37 . . . . -0.4(7) ?
    C34 C35 C36 C39 . . . . 179.5(5) ?
    C35 C36 C37 C38 . . . . 0.2(7) ?
    C39 C36 C37 C38 . . . . -179.6(4) ?
    C36 C37 C38 C33 . . . . -0.2(7) ?
    N5 C33 C38 C37 . . . . 177.2(5) ?
    C34 C33 C38 C37 . . . . 0.2(7) ?
    C40 N6 C39 C36 . . . . -178.1(5) ?
    C35 C36 C39 N6 . . . . 1.7(8) ?
    C37 C36 C39 N6 . . . . -178.5(4) ?
    C39 N6 C40 C45 . . . . 42.9(7) ?
    C39 N6 C40 C41 . . . . -140.8(5) ?
    C45 C40 C41 C42 . . . . -1.2(7) ?
    N6 C40 C41 C42 . . . . -177.7(4) ?
    C40 C41 C42 C43 . . . . 1.7(8) ?
    C41 C42 C43 C44 . . . . -1.6(8) ?
    C42 C43 C44 C45 . . . . 1.1(7) ?
    C43 C44 C45 C40 . . . . -0.7(7) ?
    C41 C40 C45 C44 . . . . 0.7(7) ?
    N6 C40 C45 C44 . . . . 176.9(5) ?
    C48 N7 C47 O4 . . . . 4.7(8) ?
    C48 N7 C47 C46 . . . . -176.3(4) ?
    C47 N7 C48 C53 . . . . 13.3(8) ?
    C47 N7 C48 C49 . . . . -169.6(4) ?
    C53 C48 C49 C50 . . . . -3.6(7) ?
    N7 C48 C49 C50 . . . . 179.2(4) ?
    C48 C49 C50 C51 . . . . 0.3(7) ?
    C49 C50 C51 C52 . . . . 2.9(7) ?
    C49 C50 C51 C54 . . . . -179.0(4) ?
    C50 C51 C52 C53 . . . . -2.8(7) ?
    C54 C51 C52 C53 . . . . 178.9(5) ?
    C51 C52 C53 C48 . . . . -0.4(8) ?
    C49 C48 C53 C52 . . . . 3.6(7) ?
    N7 C48 C53 C52 . . . . -179.3(4) ?
    C55 N8 C54 C51 . . . . 177.2(5) ?
    C52 C51 C54 N8 . . . . 178.1(5) ?
    C50 C51 C54 N8 . . . . -0.1(8) ?
    C54 N8 C55 C56 . . . . 136.3(5) ?
    C54 N8 C55 C60 . . . . -46.3(7) ?
    C60 C55 C56 C57 . . . . 0.5(7) ?
    N8 C55 C56 C57 . . . . 178.0(5) ?
    C55 C56 C57 C58 . . . . -1.8(8) ?
    C56 C57 C58 C59 . . . . 1.1(7) ?
    C57 C58 C59 C60 . . . . 1.0(7) ?
    C58 C59 C60 C55 . . . . -2.4(7) ?
    C56 C55 C60 C59 . . . . 1.6(7) ?
    N8 C55 C60 C59 . . . . -175.8(5) ?
    C63 N9 C62 O5 . . . . -3.4(8) ?
    C63 N9 C62 C61 . . . . 175.7(4) ?
    C62 N9 C63 C64 . . . . 17.4(8) ?
    C62 N9 C63 C68 . . . . -164.6(4) ?
    C68 C63 C64 C65 . . . . 0.5(7) ?
    N9 C63 C64 C65 . . . . 178.4(5) ?
    C63 C64 C65 C66 . . . . -1.4(8) ?
    C64 C65 C66 C67 . . . . 1.3(7) ?
    C64 C65 C66 C69 . . . . -178.1(5) ?
    C65 C66 C67 C68 . . . . -0.5(7) ?
    C69 C66 C67 C68 . . . . 179.0(5) ?
    C66 C67 C68 C63 . . . . -0.3(7) ?
    C64 C63 C68 C67 . . . . 0.3(7) ?
    N9 C63 C68 C67 . . . . -177.8(4) ?
    C70 N10 C69 C66 . . . . 176.9(5) ?
    C65 C66 C69 N10 . . . . 169.5(5) ?
    C67 C66 C69 N10 . . . . -9.9(8) ?
    C69 N10 C70 C75 . . . . 140.5(5) ?
    C69 N10 C70 C71 . . . . -43.5(7) ?
    C75 C70 C71 C72 . . . . -0.7(8) ?
    N10 C70 C71 C72 . . . . -176.7(5) ?
    C70 C71 C72 C73 . . . . -0.8(8) ?
    C71 C72 C73 C74 . . . . 0.9(8) ?
    C72 C73 C74 C75 . . . . 0.6(8) ?
    C73 C74 C75 C70 . . . . -2.2(8) ?
    C71 C70 C75 C74 . . . . 2.2(8) ?
    N10 C70 C75 C74 . . . . 178.5(5) ?
    C78 N11 C77 O6 . . . . 1.1(8) ?
    C78 N11 C77 C76 . . . . -180.0(4) ?
    C77 N11 C78 C83 . . . . 165.0(5) ?
    C77 N11 C78 C79 . . . . -16.0(8) ?
    C83 C78 C79 C80 . . . . -0.5(7) ?
    N11 C78 C79 C80 . . . . -179.5(5) ?
    C78 C79 C80 C81 . . . . 2.1(7) ?
    C79 C80 C81 C82 . . . . -2.2(7) ?
    C79 C80 C81 C84 . . . . 178.0(5) ?
    C80 C81 C82 C83 . . . . 0.7(7) ?
    C84 C81 C82 C83 . . . . -179.5(4) ?
    C81 C82 C83 C78 . . . . 0.8(7) ?
    N11 C78 C83 C82 . . . . 178.2(4) ?
    C79 C78 C83 C82 . . . . -0.9(7) ?
    C85 N12 C84 C81 . . . . -177.8(5) ?
    C80 C81 C84 N12 . . . . -172.3(5) ?
    C82 C81 C84 N12 . . . . 7.9(7) ?
    C84 N12 C85 C86 . . . . 40.9(7) ?
    C84 N12 C85 C90 . . . . -143.9(5) ?
    C90 C85 C86 C87 . . . . 1.3(7) ?
    N12 C85 C86 C87 . . . . 176.5(5) ?
    C85 C86 C87 C88 . . . . 0.5(8) ?
    C86 C87 C88 C89 . . . . -1.2(8) ?
    C87 C88 C89 C90 . . . . -0.1(8) ?
    C88 C89 C90 C85 . . . . 1.9(8) ?
    C86 C85 C90 C89 . . . . -2.5(8) ?
    N12 C85 C90 C89 . . . . -178.0(5) ?
loop_
    _geom_hbond_atom_site_label_D
    _geom_hbond_atom_site_label_H
    _geom_hbond_atom_site_label_A
    _geom_hbond_site_symmetry_A
    _geom_hbond_distance_DH
    _geom_hbond_distance_HA
    _geom_hbond_distance_DA
    _geom_hbond_angle_DHA
    N1 H1N O1S . 0.877(17) 1.999(19) 2.872(5) 173(4)
    N3 H3N O2S . 0.868(17) 1.994(19) 2.859(5) 173(4)
    N5 H5N O4S . 0.857(17) 2.09(2) 2.919(5) 163(4)
    N7 H7N O3S . 0.860(18) 2.03(2) 2.858(5) 161(4)
    N9 H9N O4 . 0.873(17) 2.10(2) 2.929(5) 158(4)
    N11 H11N O2 . 0.867(18) 2.16(3) 2.947(5) 151(4)
    O1S H1O N4 . 0.832(19) 2.29(3) 2.939(5) 136(4)
    O1S H2O O5 . 0.884(18) 1.88(2) 2.764(5) 173(4)
    O2S H3O N2 . 0.845(18) 2.161(19) 3.006(5) 177(4)
    O2S H4O O3 . 0.857(19) 1.96(2) 2.781(5) 160(5)
    O3S H5O N6 1_565 0.848(18) 2.33(3) 3.001(5) 136(3)
    O3S H6O O1 1_565 0.886(18) 1.90(2) 2.778(4) 172(4)
    O4S H7O N8 1_545 0.870(19) 2.09(2) 2.954(5) 171(4)
    O4S H8O O6 1_545 0.977(19) 1.76(2) 2.726(5) 170(4)
