# Supplementary material for: N-[4-(Phenyl­imino­meth­yl)phen­yl]acetamide 0.67-hydrate
Source: Acta Crystallogr Sect E Struct Rep Online. 2010 Oct 9;66(Pt 11):o2781. doi: 10.1107/S1600536810039656 (PMC3009366; doi:10.1107/S1600536810039656)
Supplement: Supplementary file 2 [file e-66-o2781-Isup2.hkl]

# 
# h,k,l, Fc-squared, Fo-squared, sigma(Fo-squared) and status flag 
# 
data_I
_shelx_title ' s3285cm in P2(1)/c' 
_shelx_refln_list_code          4 
_shelx_F_calc_maximum     1610.62 
_exptl_crystal_F_000      3184.00 
_reflns_d_resolution_high  0.8400 
 
loop_ 
 _symmetry_equiv_pos_as_xyz 
 'x, y, z' 
 '-x, y+1/2, -z+1/2' 
 '-x, -y, -z' 
 'x, -y-1/2, z-1/2' 
 
_cell_length_a    21.3283 
_cell_length_b    17.7971 
_cell_length_c    23.0208 
_cell_angle_alpha  90.000 
_cell_angle_beta  117.244 
_cell_angle_gamma  90.000 
 
_shelx_F_squared_multiplier     1.000 
 
loop_ 
 _refln_index_h 
 _refln_index_k 
 _refln_index_l 
 _refln_F_squared_calc 
 _refln_F_squared_meas 
 _refln_F_squared_sigma 
 _refln_observed_status 
   2   0   0     7048.34     7139.53    275.97 o 
   3   0   0        0.87       12.99     94.15 o 
   4   0   0    99840.10   113430.51   1655.82 o 
   5   0   0      147.24      120.13    142.86 o 
   6   0   0     1931.15     1941.54    279.22 o 
   7   0   0       65.34       64.93    181.82 o 
   8   0   0    35577.56    38045.02   1298.69 o 
   9   0   0        0.16       22.73    240.26 o 
  10   0   0    43990.66    44600.13   1590.89 o 
  11   0   0      184.23      233.76    253.24 o 
  12   0   0     5906.88     5610.33    652.59 o 
  13   0   0       74.46       12.99    311.68 o 
  14   0   0    21375.42    18149.14    987.00 o 
  15   0   0      200.77      330.54    218.98 o 
  16   0   0     1167.56     1275.96    461.03 o 
  17   0   0      176.55     -142.86    357.14 o 
  18   0   0       23.72      285.71    386.36 o 
  19   0   0       44.15       32.47    347.40 o 
  20   0   0     1243.52     1626.60    545.45 o 
  21   0   0       94.85      363.63    422.07 o 
  22   0   0      481.07      373.37    435.06 o 
   2   1   0       63.24       25.65     32.25 o 
   3   1   0     2341.53     1882.20    115.81 o 
   4   1   0        1.54      -23.73     73.52 o 
   5   1   0      544.86      589.41    104.30 o 
   6   1   0      323.22      286.77    106.89 o 
   7   1   0     4012.45     3986.99    294.95 o 
   8   1   0      165.96      192.26    169.84 o 
   9   1   0     2100.87     2049.64    284.57 o 
  10   1   0      185.14       27.22    177.49 o 
  11   1   0     1277.98     1097.04    245.65 o 
  12   1   0      441.56      427.25    214.57 o 
  13   1   0        0.84       44.85    137.31 o 
  14   1   0       62.21      153.79    159.65 o 
  15   1   0     1201.86     1267.91    237.81 o 
  16   1   0        2.63       36.83    165.70 o 
  17   1   0      704.45      825.40    371.75 o 
  18   1   0        0.85      157.62    352.27 o 
  19   1   0      701.40      746.87    428.57 o 
  20   1   0       51.08      117.41    275.35 o 
  21   1   0      222.24      398.11    289.16 o 
  22   1   0       39.61      359.25    313.89 o 
   0   2   0      223.77      126.62     55.19 o 
   1   2   0      249.16      127.87     39.79 o 
   2   2   0       20.32        3.68     44.85 o 
   3   2   0      104.37       91.78     76.79 o 
   4   2   0      419.26      464.07     97.87 o 
   5   2   0     3572.25     3216.39    188.79 o 
   6   2   0     1806.67     1503.68    155.32 o 
   7   2   0      118.87      144.46    103.47 o 
   8   2   0      306.19      225.57    138.74 o 
   9   2   0     7334.17     7537.02    380.60 o 
  10   2   0     1207.54     1012.13    231.45 o 
  11   2   0      194.70      177.06    126.43 o 
  12   2   0        3.39      -26.67    115.60 o 
  13   2   0     2173.80     1906.13    226.21 o 
  14   2   0      704.68      745.30    257.35 o 
  15   2   0      206.89      231.28    233.87 o 
  16   2   0      834.77      720.61    225.74 o 
  17   2   0      848.64      516.49    229.31 o 
  18   2   0       34.65     -173.18    233.01 o 
  19   2   0       90.75       49.07    258.99 o 
  20   2   0       75.30      141.23    259.42 o 
  21   2   0        0.90      -20.91    283.35 o 
  22   2   0       10.31      147.94    283.83 o 
   1   3   0       78.68       64.15     65.21 o 
   2   3   0   234406.58   242595.02   6256.08 o 
   3   3   0       10.99       16.95     75.32 o 
   4   3   0   152843.05   164461.88   1270.37 o 
   5   3   0       19.83       26.75     88.07 o 
   6   3   0    18445.42    19349.90    607.02 o 
   7   3   0        1.87       22.58     85.44 o 
   8   3   0     3750.26     3373.84    187.71 o 
   9   3   0      267.52      239.29    117.72 o 
  10   3   0    38528.39    38626.35   1257.27 o 
  11   3   0       12.37       57.86    110.08 o 
  12   3   0      860.38     1088.10    172.33 o 
  13   3   0      194.40      -46.84    185.28 o 
  14   3   0     6638.02     6794.61    557.18 o 
  15   3   0      125.15      166.64    243.05 o 
  16   3   0      246.60      649.17    241.45 o 
  17   3   0        1.96      255.25    221.70 o 
  18   3   0     2241.50     2427.84    341.54 o 
  19   3   0        7.68       -0.80    259.79 o 
  20   3   0       26.19       88.41    269.16 o 
  21   3   0       43.82      -14.26    250.34 o 
  22   3   0      161.94       27.47    274.17 o 
   0   4   0     1699.74     1097.39    175.32 o 
   1   4   0     1919.16     1622.29    145.66 o 
   2   4   0       99.91      -20.79     60.47 o 
   3   4   0      805.95      779.18    105.04 o 
   4   4   0        5.27       51.90     80.43 o 
   5   4   0      672.22      515.36    111.98 o 
   6   4   0      912.69      876.96    147.99 o 
   7   4   0      473.70      341.79    153.22 o 
   8   4   0      116.54      153.21    101.78 o 
   9   4   0     5553.76     5453.81    225.52 o 
  10   4   0      264.86      133.92    106.68 o 
  11   4   0     4936.18     5010.60    250.80 o 
  12   4   0       53.51      -54.36    133.29 o 
  13   4   0     2153.95     1672.66    311.02 o 
  14   4   0       88.56      -40.78    200.87 o 
  15   4   0      673.72      775.03    286.53 o 
  16   4   0        0.85     -206.97    219.16 o 
  17   4   0      457.55      680.94    252.28 o 
  18   4   0        1.84      -80.95    217.96 o 
  19   4   0       39.15       75.70    207.66 o 
  20   4   0      174.28      244.98    294.95 o 
  21   4   0      170.53      372.24    326.76 o 
  22   4   0        9.98      164.66    290.96 o 
   1   5   0      924.45      858.08    125.10 o 
   2   5   0       24.54       27.90     73.72 o 
   3   5   0     5379.44     5020.66    149.44 o 
   4   5   0      465.77      433.24    109.46 o 
   5   5   0     6880.77     6551.53    293.22 o 
   6   5   0     1882.92     1825.71    192.85 o 
   7   5   0        0.09       -1.87    126.17 o 
   8   5   0      991.11     1011.31    189.08 o 
   9   5   0     5340.87     5177.57    338.19 o 
  10   5   0        0.94      -39.94    151.41 o 
  11   5   0        1.53      106.44    147.90 o 
  12   5   0      575.46      632.12    200.98 o 
  13   5   0     5521.38     6046.13    423.77 o 
  14   5   0      218.18      170.38    196.89 o 
  15   5   0      246.85      128.35    261.24 o 
  16   5   0      237.98      272.22    249.10 o 
  17   5   0      310.80      368.23    232.25 o 
  18   5   0      224.39      134.89    231.21 o 
  19   5   0      141.28      240.92    235.43 o 
  20   5   0       25.10      192.51    249.51 o 
  21   5   0       84.09      -68.27    262.55 o 
   0   6   0     3871.14     3701.26    327.92 o 
   1   6   0        3.03      -30.42     86.88 o 
   2   6   0     2377.89     2564.83    173.72 o 
   3   6   0        0.00      -43.06     62.64 o 
   4   6   0    46646.35    46440.50    674.82 o 
   5   6   0      172.89      358.31    144.67 o 
   6   6   0     8738.63     9347.76    384.35 o 
   7   6   0        6.15        7.23    140.00 o 
   8   6   0     4879.52     4831.82    316.26 o 
   9   6   0       30.04       46.45    133.81 o 
  10   6   0       24.30       62.82    141.07 o 
  11   6   0        6.70      104.20    164.98 o 
  12   6   0    16198.40    15975.92    687.48 o 
  13   6   0      181.58      258.88    199.73 o 
  14   6   0     1742.25     1440.37    275.31 o 
  15   6   0        9.19      -84.76    177.29 o 
  16   6   0      385.71      402.93    284.75 o 
  17   6   0        7.30       43.72    198.92 o 
  18   6   0       39.60      -61.99    217.41 o 
  19   6   0        6.13      -39.96    237.88 o 
  20   6   0        3.73      255.07    256.98 o 
  21   6   0       30.11      304.91    275.08 o 
   1   7   0        1.83       12.92    109.91 o 
   2   7   0       63.14       18.08    105.04 o 
   3   7   0      266.42      195.60     88.63 o 
   4   7   0      418.00      410.60     98.81 o 
   5   7   0     3709.20     3674.46    163.99 o 
   6   7   0       88.88       14.82    120.27 o 
   7   7   0      162.44       30.63    130.75 o 
   8   7   0      619.23      758.31    166.04 o 
   9   7   0        0.98      -10.47    120.66 o 
  10   7   0      327.44      262.15    159.71 o 
  11   7   0     2204.13     2079.51    288.88 o 
  12   7   0      103.04       25.07    185.38 o 
  13   7   0     1403.98     1425.32    262.89 o 
  14   7   0      793.33      705.84    242.20 o 
  15   7   0     1644.09     1733.13    300.36 o 
  16   7   0       14.69      101.80    227.13 o 
  17   7   0      751.10      798.46    265.07 o 
  18   7   0       28.20      -48.50    215.73 o 
  19   7   0      475.69      540.94    285.08 o 
  20   7   0       53.40      341.35    275.62 o 
  21   7   0       53.39        8.52    264.00 o 
   0   8   0     1850.04     1474.01    305.19 o 
   1   8   0      598.55      573.35    169.70 o 
   2   8   0     1132.51     1098.47    167.99 o 
   3   8   0     1637.18     1221.01    152.94 o 
   4   8   0       74.16      -53.41     90.39 o 
   5   8   0      259.86      190.81     99.82 o 
   6   8   0      471.46      286.01    146.05 o 
   7   8   0     4208.40     4153.68    299.41 o 
   8   8   0      102.76       -3.06    138.06 o 
   9   8   0     3711.17     3613.17    301.76 o 
  10   8   0      661.08      601.70    184.89 o 
  11   8   0     8407.46     8557.87    484.60 o 
  12   8   0     1218.87     1020.30    234.94 o 
  13   8   0     5309.62     5023.44    418.57 o 
  14   8   0       94.67      116.22    199.70 o 
  15   8   0        1.04       87.47    204.62 o 
  16   8   0       17.98      145.00    230.36 o 
  17   8   0      250.86      315.87    208.24 o 
  18   8   0        7.20       83.10    243.32 o 
  19   8   0      131.16       -5.48    260.83 o 
  20   8   0       15.51      421.98    275.93 o 
   1   9   0      217.46      137.72    147.96 o 
   2   9   0     5546.88     5487.38    299.84 o 
   3   9   0       39.46       -7.71    125.22 o 
   4   9   0      102.04      175.32     97.18 o 
   5   9   0       17.83      -11.89     83.22 o 
   6   9   0      789.79     1022.58    179.91 o 
   7   9   0       73.29       43.50    134.94 o 
   8   9   0        9.11       94.89    135.44 o 
   9   9   0       58.47      265.07    161.44 o 
  10   9   0      464.54      294.23    181.81 o 
  11   9   0       44.14       -0.52    167.92 o 
  12   9   0      387.30      607.83    234.44 o 
  13   9   0        8.26       30.24    188.66 o 
  14   9   0      196.00      -36.50    202.09 o 
  15   9   0        3.25      212.30    219.99 o 
  16   9   0       14.24      105.81    196.73 o 
  17   9   0       79.81      298.67    213.66 o 
  18   9   0      340.38      388.19    228.09 o 
  19   9   0       98.96       89.72    272.67 o 
  20   9   0       69.68      254.83    275.08 o 
   0  10   0      857.29      662.33    259.74 o 
   1  10   0      161.33      269.48    154.65 o 
   2  10   0      488.09      439.45    121.90 o 
   3  10   0      204.25      143.49    121.46 o 
   4  10   0       15.07      -42.91     93.81 o 
   5  10   0       20.38       31.53     90.47 o 
   6  10   0       33.48      183.04    143.89 o 
   7  10   0       13.78      -65.11    136.63 o 
   8  10   0       32.43      165.73    152.18 o 
   9  10   0      163.68      142.12    164.58 o 
  10  10   0      875.45      841.68    219.68 o 
  11  10   0       14.51      114.80    186.46 o 
  12  10   0        0.01     -108.15    180.67 o 
  13  10   0        0.24      157.84    213.99 o 
  14  10   0      127.92      291.19    214.47 o 
  15  10   0      275.07      489.69    243.49 o 
  16  10   0        0.74      -30.82    187.80 o 
  17  10   0       11.67       66.65    205.78 o 
  18  10   0      110.07       14.60    210.93 o 
  19  10   0      157.36      496.19    309.97 o 
   1  11   0     4491.51     4264.71    448.05 o 
   2  11   0       50.07      -25.83     99.75 o 
   3  11   0     2173.06     2352.00    193.11 o 
   4  11   0       71.93       96.64    101.47 o 
   5  11   0     2777.12     2924.25    231.65 o 
   6  11   0      215.19      299.97    161.18 o 
   7  11   0    10955.72    11214.51    516.10 o 
   8  11   0       84.96       16.01    163.03 o 
   9  11   0     1156.78     1464.24    260.04 o 
  10  11   0      123.96       50.44    188.23 o 
  11  11   0     4332.99     4381.95    391.84 o 
  12  11   0       81.83      189.00    221.14 o 
  13  11   0      732.94      922.29    268.25 o 
  14  11   0       42.46       40.00    203.82 o 
  15  11   0       80.08      205.69    202.82 o 
  16  11   0       79.71      237.61    208.42 o 
  17  11   0      248.54      424.31    224.48 o 
  18  11   0       48.18      106.46    220.25 o 
  19  11   0       24.30      225.68    235.38 o 
   0  12   0    22772.94    22090.65   1107.13 o 
   1  12   0       22.96      -35.76    117.96 o 
   2  12   0     4375.67     4663.17    271.89 o 
   3  12   0       75.69       94.28    120.67 o 
   4  12   0    10521.39    10356.29    412.43 o 
   5  12   0       50.53       89.06    134.13 o 
   6  12   0     9907.42     9314.63    475.70 o 
   7  12   0       80.49      201.21    165.10 o 
   8  12   0    10028.20    10043.13    565.01 o 
   9  12   0      100.88       96.94    184.01 o 
  10  12   0     1009.50     1158.59    250.80 o 
  11  12   0       13.67      -22.56    185.61 o 
  12  12   0       90.22      136.47    214.59 o 
  13  12   0        5.31       23.76    202.76 o 
  14  12   0       35.31      163.44    197.68 o 
  15  12   0        2.73     -101.45    193.26 o 
  16  12   0        4.91      176.02    202.05 o 
  17  12   0       42.31      318.86    232.93 o 
  18  12   0      270.30      391.96    239.22 o 
   1  13   0      390.36      209.49    133.28 o 
   2  13   0      101.43      153.85    134.00 o 
   3  13   0     2479.36     2721.21    342.50 o 
   4  13   0        0.71       26.59    139.94 o 
   5  13   0      593.82      766.40    170.80 o 
   6  13   0      148.67      296.07    181.04 o 
   7  13   0      908.72     1141.55    353.24 o 
   8  13   0      177.56      384.48    212.03 o 
   9  13   0      188.28      198.39    207.11 o 
  10  13   0       20.78       14.45    201.29 o 
  11  13   0       34.62        9.31    210.06 o 
  12  13   0      352.77      133.42    235.90 o 
  13  13   0      534.91      648.25    226.33 o 
  14  13   0        3.32       29.71    193.13 o 
  15  13   0      243.57      780.37    244.65 o 
  16  13   0       26.48      254.38    246.69 o 
  17  13   0       17.27      117.16    270.51 o 
   0  14   0      604.87      557.79    230.65 o 
   1  14   0     1876.66     1744.18    191.79 o 
   2  14   0       42.97      202.59    142.33 o 
   3  14   0    13597.51    13010.57    709.22 o 
   4  14   0      181.29      250.37    161.48 o 
   5  14   0    24021.75    22360.96    831.34 o 
   6  14   0      291.56      325.11    211.28 o 
   7  14   0      667.38      856.96    241.81 o 
   8  14   0      332.14      437.62    219.03 o 
   9  14   0     4790.21     4563.17    409.25 o 
  10  14   0       19.21      260.73    224.87 o 
  11  14   0     2999.67     2718.99    349.59 o 
  12  14   0      230.51       69.70    210.58 o 
  13  14   0      497.03      766.88    268.92 o 
  14  14   0       18.49      317.81    262.92 o 
  15  14   0     1008.65     1271.32    326.75 o 
  16  14   0      148.96      348.47    295.95 o 
   1  15   0       83.85       59.78    154.60 o 
   2  15   0    15313.36    15379.57    553.09 o 
   3  15   0       21.76      -53.53    145.58 o 
   4  15   0    22004.92    20036.56    570.90 o 
   5  15   0       35.12      -40.37    152.14 o 
   6  15   0       89.30      107.06    210.55 o 
   7  15   0        3.80       23.80    262.10 o 
   8  15   0     4084.93     3796.42    534.08 o 
   9  15   0        3.58      198.62    218.46 o 
  10  15   0      226.99       89.23    213.05 o 
  11  15   0       26.21      392.55    237.49 o 
  12  15   0     3692.83     3445.69    414.43 o 
  13  15   0      148.42      330.17    260.58 o 
  14  15   0     1231.30     1303.22    301.69 o 
  15  15   0       47.60      204.84    263.18 o 
   0  16   0      190.36      416.67    255.06 o 
   1  16   0     2347.30     2703.33    278.66 o 
   2  16   0     1256.40     1273.45    231.91 o 
   3  16   0      186.84      144.12    209.62 o 
   4  16   0     1559.09     1727.22    287.64 o 
   5  16   0      365.79      236.72    231.35 o 
   6  16   0      465.33      461.82    233.70 o 
   7  16   0     1241.46     1048.68    275.18 o 
   8  16   0       27.60      143.63    236.19 o 
   9  16   0      185.96        9.01    224.95 o 
  10  16   0       11.66      -85.24    227.04 o 
  11  16   0     1129.79     1436.29    314.56 o 
  12  16   0      439.65      637.01    284.75 o 
  13  16   0       72.15      165.73    255.84 o 
  14  16   0      934.94     1257.21    326.49 o 
   1  17   0       90.18      324.67    386.36 o 
   2  17   0      417.49      430.26    297.49 o 
   3  17   0        0.64       95.93    216.15 o 
   4  17   0      632.02      667.31    254.65 o 
   5  17   0      216.09      443.98    240.83 o 
   6  17   0       35.14      429.71    242.82 o 
   7  17   0      496.35      337.02    241.03 o 
   8  17   0       57.61       49.41    211.80 o 
   9  17   0     3085.91     3399.03    410.08 o 
  10  17   0       76.10       37.76    225.20 o 
  11  17   0     1781.47     2320.54    363.46 o 
  12  17   0      670.42      895.14    295.67 o 
  13  17   0      366.05      660.67    287.08 o 
   0  18   0      577.93      853.89    461.03 o 
   1  18   0       31.73      134.53    263.27 o 
   2  18   0      555.43      441.55    353.89 o 
   3  18   0        1.44      617.29    310.33 o 
   4  18   0     1206.33     1777.85    379.52 o 
   5  18   0       19.02      114.83    263.55 o 
   6  18   0     8204.73     7995.10    708.11 o 
   7  18   0       26.96       44.18    255.47 o 
   8  18   0     1206.84     1051.45    377.40 o 
   9  18   0       99.48      362.97    293.17 o 
  10  18   0      808.47      625.75    279.18 o 
  11  18   0       26.42      374.65    280.64 o 
   1  19   0       37.91      197.83    265.84 o 
   2  19   0      437.91      584.41    405.84 o 
   3  19   0      271.80     -159.09    344.15 o 
   4  19   0      470.10      809.59    342.53 o 
   5  19   0     1427.98     1906.93    396.42 o 
   6  19   0      272.90      388.32    325.89 o 
   7  19   0      713.17      991.64    341.68 o 
   8  19   0     1071.50     1793.35    418.80 o 
   9  19   0       24.31      301.20    307.19 o 
   0  20   0       19.96      282.46    370.13 o 
   1  20   0      180.53      828.43    312.20 o 
   2  20   0       21.57      314.20    275.78 o 
   3  20   0      324.15      724.02    428.57 o 
   4  20   0       41.88      409.09    363.63 o 
   5  20   0      773.46      953.17    374.39 o 
   6  20   0        7.55      372.30    345.78 o 
   7  20   0        1.84        7.50    309.65 o 
   1  21   0        2.23      491.10    289.02 o 
   2  21   0     1044.44     1164.72    344.82 o 
 -22   1   1        9.55     -252.50    252.50 o 
 -21   1   1       76.22      366.72    300.79 o 
 -20   1   1      614.71      936.60    360.36 o 
 -19   1   1       76.78      403.83    264.26 o 
 -18   1   1      192.35      195.65    245.83 o 
 -17   1   1      206.85      183.53    400.97 o 
 -16   1   1     3364.22     3357.00    441.72 o 
 -15   1   1        2.35       12.99    237.01 o 
 -14   1   1     3706.99     3728.62    421.16 o 
 -13   1   1      153.98       58.28    186.40 o 
 -12   1   1     1168.99     1210.88    253.61 o 
 -11   1   1      486.62      514.54    214.20 o 
 -10   1   1      108.37       71.91    183.52 o 
  -9   1   1      214.60      300.27    175.62 o 
  -8   1   1     2523.43     2493.04    210.19 o 
  -7   1   1      443.37      232.21    103.98 o 
  -6   1   1     7940.14     7793.90    289.19 o 
  -5   1   1     1873.32     1364.05    132.61 o 
  -4   1   1        1.96      -24.09     78.09 o 
  -3   1   1      904.63      714.98     68.15 o 
  -2   1   1      312.75      246.12     41.24 o 
   1   1   1        9.38        8.61     20.41 o 
   2   1   1      679.55      427.79     44.56 o 
   3   1   1       80.62      119.28     58.39 o 
   4   1   1      924.21      933.22     90.36 o 
   5   1   1      202.09       83.25     70.87 o 
   6   1   1       27.85      -42.31     78.67 o 
   7   1   1       79.24       78.11    101.69 o 
   8   1   1     2827.60     2792.82    222.18 o 
   9   1   1       15.87     -102.52    124.72 o 
  10   1   1     2169.04     2147.17    215.55 o 
  11   1   1      200.09      232.24    117.84 o 
  12   1   1       83.96      220.38    120.31 o 
  13   1   1       23.32      109.65    128.13 o 
  14   1   1      148.99      146.86    138.41 o 
  15   1   1      126.88       84.89    183.58 o 
  16   1   1       27.47       75.24    180.41 o 
  17   1   1        4.38      130.72    245.62 o 
  18   1   1       95.64      206.17    266.31 o 
  19   1   1       37.88       82.92    278.93 o 
  20   1   1      167.40      495.35    307.70 o 
  21   1   1        8.98      125.84    276.58 o 
  22   1   1        3.50      -64.89    262.80 o 
 -22   2   1        0.31      -68.18    243.85 o 
 -21   2   1       55.78       90.15    270.82 o 
 -20   2   1       44.31      166.42    282.96 o 
 -19   2   1      118.96      240.76    266.73 o 
 -18   2   1      630.14      740.15    245.86 o 
 -17   2   1        8.49       97.40    234.17 o 
 -16   2   1      962.38      849.00    290.35 o 
 -15   2   1        4.20       10.95    208.88 o 
 -14   2   1       10.89       20.48    205.23 o 
 -13   2   1      164.88      -74.76    171.60 o 
 -12   2   1     3953.92     4096.35    400.37 o 
 -11   2   1      413.95      471.41    206.58 o 
 -10   2   1     2260.91     2126.55    239.80 o 
  -9   2   1      153.92       26.74    138.52 o 
  -8   2   1     9559.76     9473.54    382.40 o 
  -7   2   1     1745.48     1723.04    175.49 o 
  -6   2   1    37106.25    34104.82   1307.52 o 
  -5   2   1       20.65      -37.00     76.41 o 
  -4   2   1     4752.91     4267.25    133.20 o 
  -3   2   1       13.70      -41.18     63.87 o 
  -2   2   1       87.60       51.55     38.70 o 
  -1   2   1      146.33       76.90     30.74 o 
   0   2   1      506.87      334.47     45.14 o 
   1   2   1      105.66       48.75     35.25 o 
   2   2   1     6478.44     5293.95    170.87 o 
   3   2   1       37.96       -1.20     82.99 o 
   4   2   1     1012.16     1074.86    119.03 o 
   5   2   1     2667.86     2358.73    128.22 o 
   6   2   1     5260.20     5074.35    195.04 o 
   7   2   1       16.66       79.06     93.34 o 
   8   2   1      409.35      454.27    140.05 o 
   9   2   1        8.17       37.68    132.07 o 
  10   2   1     8373.47     7922.07    355.47 o 
  11   2   1        0.46       56.39    130.65 o 
  12   2   1     2106.94     2010.84    196.42 o 
  13   2   1      128.14      182.03    132.08 o 
  14   2   1      314.92      270.79    181.92 o 
  15   2   1       19.27      135.68    181.36 o 
  16   2   1      989.57      879.80    234.04 o 
  17   2   1       61.92       35.57    196.17 o 
  18   2   1       36.36      105.88    265.24 o 
  19   2   1       53.01      -74.29    252.25 o 
  20   2   1      286.70      412.09    281.17 o 
  21   2   1      211.21       95.62    245.61 o 
  22   2   1        5.47       70.09    269.71 o 
 -22   3   1        7.45      236.78    292.65 o 
 -21   3   1       20.81       62.78    272.04 o 
 -20   3   1       75.25     -125.98    274.17 o 
 -19   3   1      243.74      378.08    236.97 o 
 -18   3   1        1.85       42.18    235.24 o 
 -17   3   1     1348.72     1320.45    351.45 o 
 -16   3   1       61.07       28.04    230.72 o 
 -15   3   1       20.30      260.67    229.69 o 
 -14   3   1       20.60      104.21    221.11 o 
 -13   3   1      100.94      276.31    209.83 o 
 -12   3   1      167.19       30.47    138.37 o 
 -11   3   1    70274.05    74634.34   1245.84 o 
 -10   3   1       17.97      157.11    145.65 o 
  -9   3   1     5779.26     5679.52    338.01 o 
  -8   3   1      140.95      208.76    143.82 o 
  -7   3   1    46549.48    47951.79   1140.75 o 
  -6   3   1        0.00       -0.47     85.55 o 
  -5   3   1   145695.14   154115.41   1684.40 o 
  -4   3   1       24.95       -4.55     78.25 o 
  -3   3   1     3520.39     3378.67    106.73 o 
  -2   3   1        1.79       30.71     52.80 o 
  -1   3   1    42153.76    39849.13    923.42 o 
   0   3   1       27.28       29.34     56.18 o 
   1   3   1   211574.44   208169.61   2908.73 o 
   2   3   1       43.00       -5.74     71.16 o 
   3   3   1    77762.36    83611.34    816.50 o 
   4   3   1       74.89       58.52     81.37 o 
   5   3   1   115837.91   126014.03   1288.46 o 
   6   3   1       17.50       22.71     73.94 o 
   7   3   1      162.95      176.49     98.89 o 
   8   3   1      107.05      185.27    114.13 o 
   9   3   1      638.57      548.36    130.09 o 
  10   3   1       36.72      127.35    122.74 o 
  11   3   1     6814.70     7287.59    347.65 o 
  12   3   1       22.68       92.77    196.28 o 
  13   3   1      573.53      419.44    178.65 o 
  14   3   1       21.79       -4.81    162.29 o 
  15   3   1      895.21      787.74    224.48 o 
  16   3   1        0.09      -12.24    193.66 o 
  17   3   1      388.94      435.61    233.67 o 
  18   3   1       41.86       48.80    214.80 o 
  19   3   1       96.91     -137.08    240.85 o 
  20   3   1        3.71        8.15    278.08 o 
  21   3   1       10.24      351.13    274.46 o 
 -22   4   1      445.85      361.90    331.73 o 
 -21   4   1       73.64      193.22    301.10 o 
 -20   4   1     1198.67     1216.92    360.24 o 
 -19   4   1        1.75      110.34    230.14 o 
 -18   4   1      453.96      556.09    297.82 o 
 -17   4   1      123.34      245.62    263.27 o 
 -16   4   1       77.35       82.45    240.96 o 
 -15   4   1       27.40      -44.88    233.01 o 
 -14   4   1       39.19      238.49    230.21 o 
 -13   4   1       49.98      -51.05    153.02 o 
 -12   4   1     1542.45     1638.57    241.10 o 
 -11   4   1      605.69      675.59    185.20 o 
 -10   4   1     4543.90     3909.06    306.67 o 
  -9   4   1      114.49      178.52    147.45 o 
  -8   4   1     5417.69     5290.01    318.80 o 
  -7   4   1       20.49      -18.27    112.19 o 
  -6   4   1      543.49      543.21    122.43 o 
  -5   4   1      659.47      627.97    111.41 o 
  -4   4   1     1585.00     1441.64    135.75 o 
  -3   4   1       51.45       20.53     53.15 o 
  -2   4   1        0.15        4.61     57.12 o 
  -1   4   1     2067.66     1530.19    112.29 o 
   0   4   1     1733.22     1381.17    132.62 o 
   1   4   1      803.86      578.61     92.31 o 
   2   4   1     1168.38     1195.66     97.26 o 
   3   4   1      754.37      626.39     99.67 o 
   4   4   1     9086.75     8657.03    296.13 o 
   5   4   1      117.95        6.12     98.20 o 
   6   4   1       97.16      116.62    114.14 o 
   7   4   1      207.19      168.79    141.06 o 
   8   4   1     6444.71     6362.07    228.76 o 
   9   4   1       85.13      150.42    107.61 o 
  10   4   1      527.07      356.84    115.94 o 
  11   4   1      750.52      727.91    189.25 o 
  12   4   1      689.77      764.71    245.00 o 
  13   4   1       60.03      151.83    161.10 o 
  14   4   1      391.63      401.61    201.64 o 
  15   4   1      239.85      520.98    220.00 o 
  16   4   1      589.05      638.29    229.10 o 
  17   4   1      256.89      161.96    215.56 o 
  18   4   1      180.31      290.99    220.71 o 
  19   4   1        5.67       73.04    255.35 o 
  20   4   1        2.98      304.58    276.04 o 
  21   4   1      146.68      227.24    289.24 o 
 -22   5   1       19.44      190.31    291.18 o 
 -21   5   1        8.18      263.18    302.63 o 
 -20   5   1       22.20      -93.01    217.93 o 
 -19   5   1       16.05      243.43    222.06 o 
 -18   5   1       40.80     -133.25    251.32 o 
 -17   5   1        0.20     -136.14    248.89 o 
 -16   5   1     1798.37     1796.52    374.21 o 
 -15   5   1       85.67      -67.79    169.71 o 
 -14   5   1      252.65      322.00    204.13 o 
 -13   5   1      594.06      470.17    199.45 o 
 -12   5   1      485.19      437.63    181.88 o 
 -11   5   1       92.20      183.44    151.50 o 
 -10   5   1        0.80      -38.38    128.85 o 
  -9   5   1       77.49      -44.14    129.91 o 
  -8   5   1     3060.47     3329.71    266.25 o 
  -7   5   1      450.20      428.11    152.12 o 
  -6   5   1     1281.19     1018.24    152.41 o 
  -5   5   1      153.90      147.62    106.02 o 
  -4   5   1     6451.88     6312.04    170.36 o 
  -3   5   1      478.98      583.14     75.03 o 
  -2   5   1    18667.00    16645.95    350.54 o 
  -1   5   1        0.40      -14.38     63.57 o 
   0   5   1    17644.32    14204.59    644.47 o 
   1   5   1        5.90       21.12     69.21 o 
   2   5   1    11189.14    10482.96    254.69 o 
   3   5   1      664.56      454.35    100.12 o 
   4   5   1     4079.11     4053.85    224.16 o 
   5   5   1       21.08       88.84    103.58 o 
   6   5   1     7614.63     7421.37    340.59 o 
   7   5   1      564.74      439.82    164.49 o 
   8   5   1       24.64       67.49    142.56 o 
   9   5   1      416.90      499.84    171.62 o 
  10   5   1      178.33      227.03    148.95 o 
  11   5   1        1.50       33.87    140.42 o 
  12   5   1      184.81      213.71    178.01 o 
  13   5   1      113.32       65.77    177.21 o 
  14   5   1      528.86      597.89    216.67 o 
  15   5   1      264.78       51.79    191.05 o 
  16   5   1      737.84      801.79    249.49 o 
  17   5   1        6.94      131.45    208.27 o 
  18   5   1       29.20       18.95    213.45 o 
  19   5   1       82.28      240.35    240.23 o 
  20   5   1       14.09      152.34    302.81 o 
  21   5   1      209.18      138.70    291.18 o 
 -22   6   1        1.20      340.66    339.68 o 
 -21   6   1       14.53      346.83    268.86 o 
 -20   6   1        6.24       30.56    239.50 o 
 -19   6   1      626.34      719.24    266.63 o 
 -18   6   1       27.05       19.42    258.71 o 
 -17   6   1     2465.57     2117.19    416.64 o 
 -16   6   1        0.34      -30.86    207.58 o 
 -15   6   1     3693.21     3481.94    372.38 o 
 -14   6   1        1.54       84.96    185.63 o 
 -13   6   1      232.98       55.71    164.28 o 
 -12   6   1        5.14      123.16    177.06 o 
 -11   6   1      192.47      247.62    177.74 o 
 -10   6   1       14.69      164.96    154.91 o 
  -9   6   1    13622.29    13445.80    873.65 o 
  -8   6   1        6.37     -119.75    119.75 o 
  -7   6   1     1260.47     1388.18    202.34 o 
  -6   6   1        0.43     -119.39    129.44 o 
  -5   6   1      223.35      288.43     91.09 o 
  -4   6   1       18.28       63.67     69.54 o 
  -3   6   1     3967.53     3800.73    166.49 o 
  -2   6   1        0.93      -23.40     64.40 o 
  -1   6   1    21202.00    20139.34    415.70 o 
   0   6   1        0.00      -45.04     78.79 o 
   1   6   1       91.22       55.80     78.24 o 
   2   6   1       40.23        5.84     75.55 o 
   3   6   1    12575.86    12835.71    319.18 o 
   4   6   1        1.03       70.76    111.13 o 
   5   6   1    61508.81    65344.93    942.77 o 
   6   6   1       16.33       91.12    146.13 o 
   7   6   1     7367.18     7300.67    369.45 o 
   8   6   1       16.97        1.61    124.04 o 
   9   6   1      826.97      711.54    170.89 o 
  10   6   1        4.53      -84.02    139.45 o 
  11   6   1     5311.80     5453.15    382.55 o 
  12   6   1       86.04      116.66    180.30 o 
  13   6   1     1080.13     1082.11    245.04 o 
  14   6   1        5.47      -27.69    157.20 o 
  15   6   1      831.94      883.31    259.14 o 
  16   6   1        2.49       30.37    222.58 o 
  17   6   1      789.16      787.40    261.12 o 
  18   6   1       45.28       84.26    246.38 o 
  19   6   1      725.49      774.50    301.24 o 
  20   6   1      342.40      216.35    263.30 o 
  21   6   1       20.35      -71.36    279.89 o 
 -21   7   1       52.02      446.62    288.47 o 
 -20   7   1      109.88      176.07    255.70 o 
 -19   7   1      174.83      -27.84    235.81 o 
 -18   7   1       58.39     -160.22    285.21 o 
 -17   7   1       10.02       58.90    221.68 o 
 -16   7   1       26.53       31.35    199.02 o 
 -15   7   1        7.97       84.43    199.03 o 
 -14   7   1     3093.83     3225.26    348.85 o 
 -13   7   1        2.54       30.95    177.82 o 
 -12   7   1        0.17      117.93    160.66 o 
 -11   7   1        0.52      -66.38    131.03 o 
 -10   7   1        2.75      -82.16    128.75 o 
  -9   7   1       40.92       63.43    139.00 o 
  -8   7   1     4344.32     3659.67    283.00 o 
  -7   7   1        1.17      -60.44    132.00 o 
  -6   7   1      225.03      242.16    148.41 o 
  -5   7   1        8.04       -1.63     89.81 o 
  -4   7   1      204.43      269.54     93.12 o 
  -3   7   1        1.47      -47.33     86.80 o 
  -2   7   1       30.60      -23.19     77.91 o 
  -1   7   1       71.90       17.93     91.71 o 
   0   7   1        2.78       84.13    118.08 o 
   1   7   1        0.24       23.45     97.80 o 
   2   7   1        7.23       31.38    136.83 o 
   3   7   1        0.22       -7.15     98.37 o 
   4   7   1     4912.41     4867.47    282.72 o 
   5   7   1      193.98      163.85    139.25 o 
   6   7   1      475.65      350.33    152.43 o 
   7   7   1        0.53     -102.97    132.75 o 
   8   7   1     2265.39     2529.23    253.39 o 
   9   7   1      694.37      826.92    189.84 o 
  10   7   1      492.52      614.69    192.37 o 
  11   7   1       25.73      100.80    156.59 o 
  12   7   1       30.48      -15.09    153.81 o 
  13   7   1        8.93       65.86    188.59 o 
  14   7   1        8.81      158.88    185.85 o 
  15   7   1      247.61      408.46    191.88 o 
  16   7   1       50.71       79.02    208.86 o 
  17   7   1       33.05       72.76    229.31 o 
  18   7   1       15.36       88.01    232.21 o 
  19   7   1        2.99      163.55    261.19 o 
  20   7   1      178.89      172.05    273.00 o 
 -21   8   1       26.74      276.51    275.21 o 
 -20   8   1      371.90      438.95    282.29 o 
 -19   8   1        0.16       36.82    266.52 o 
 -18   8   1       11.81      139.35    216.94 o 
 -17   8   1      166.98      170.41    223.15 o 
 -16   8   1        9.39      156.22    228.37 o 
 -15   8   1      265.14      296.08    215.48 o 
 -14   8   1     1737.87     1966.42    316.71 o 
 -13   8   1      202.10      148.21    187.28 o 
 -12   8   1     5177.55     4747.27    392.50 o 
 -11   8   1      399.28      363.69    186.31 o 
 -10   8   1       28.23      -14.28    138.64 o 
  -9   8   1      115.74      124.47    146.73 o 
  -8   8   1      370.71      316.49    160.05 o 
  -7   8   1       92.86       42.86    133.69 o 
  -6   8   1      380.36      400.77    107.13 o 
  -5   8   1       16.62      120.77     91.46 o 
  -4   8   1       78.78       38.33    100.14 o 
  -3   8   1       29.30       30.33    106.37 o 
  -2   8   1      505.56      503.30    122.15 o 
  -1   8   1      128.92      189.48    119.18 o 
   0   8   1     8666.29     8203.92    397.48 o 
   1   8   1      486.99      470.93    141.85 o 
   2   8   1     8470.88     8569.35    347.02 o 
   3   8   1       29.17       35.11    109.25 o 
   4   8   1      174.58      190.67    138.21 o 
   5   8   1        3.53      -39.65     85.64 o 
   6   8   1     3286.71     3001.80    253.89 o 
   7   8   1      106.86      192.15    147.94 o 
   8   8   1     6665.26     6415.69    376.25 o 
   9   8   1      639.17      727.78    193.03 o 
  10   8   1     1613.06     1530.39    238.45 o 
  11   8   1     1580.55     1442.24    245.75 o 
  12   8   1     1344.86     1216.94    261.75 o 
  13   8   1      377.62      529.48    219.53 o 
  14   8   1      659.26      738.58    211.16 o 
  15   8   1        3.66       22.01    196.40 o 
  16   8   1        8.60       91.63    198.66 o 
  17   8   1      144.55      138.39    225.77 o 
  18   8   1       67.47      205.00    245.37 o 
  19   8   1       20.47      469.60    286.59 o 
  20   8   1        7.30      -52.33    263.17 o 
 -20   9   1        3.50      115.35    260.72 o 
 -19   9   1      106.95      327.10    225.71 o 
 -18   9   1       17.74      286.36    252.49 o 
 -17   9   1      513.05      611.87    267.79 o 
 -16   9   1        2.17      -31.63    197.61 o 
 -15   9   1       33.42     -109.79    198.06 o 
 -14   9   1        0.02      127.72    205.17 o 
 -13   9   1    10271.82    10493.47    580.21 o 
 -12   9   1       29.07        6.14    179.47 o 
 -11   9   1     3792.19     3996.63    352.20 o 
 -10   9   1        0.00      -26.84    138.53 o 
  -9   9   1      562.51      494.07    171.56 o 
  -8   9   1        7.42        7.77    131.99 o 
  -7   9   1     6989.47     6864.59    380.84 o 
  -6   9   1        7.18       36.51     88.52 o 
  -5   9   1       75.84      143.73     93.69 o 
  -4   9   1        0.16      -79.22     91.84 o 
  -3   9   1     1103.34     1274.93    149.34 o 
  -2   9   1        1.26      -49.63    104.33 o 
  -1   9   1     2703.48     2592.92    215.61 o 
   0   9   1       48.60       34.15    120.39 o 
   1   9   1    17854.33    17747.90    532.17 o 
   2   9   1       93.88       -3.25    120.34 o 
   3   9   1       19.73       -8.77    114.14 o 
   4   9   1       61.82      -12.15     89.34 o 
   5   9   1        7.12       83.70     95.45 o 
   6   9   1        0.04      129.41    140.17 o 
   7   9   1    10616.32    10925.36    476.62 o 
   8   9   1        9.12       -4.08    141.54 o 
   9   9   1     4445.22     4352.13    341.19 o 
  10   9   1        5.01       41.80    161.69 o 
  11   9   1       89.45      112.45    182.32 o 
  12   9   1        0.31       12.73    181.62 o 
  13   9   1      228.16      291.76    184.37 o 
  14   9   1        5.68       34.54    176.39 o 
  15   9   1       90.82      135.12    185.84 o 
  16   9   1        9.49       30.08    185.59 o 
  17   9   1     1079.20     1127.08    251.84 o 
  18   9   1      218.89      232.33    251.67 o 
  19   9   1      476.93      185.98    264.01 o 
 -20  10   1       96.77      360.58    288.69 o 
 -19  10   1      173.62      154.77    236.32 o 
 -18  10   1        0.14      101.91    221.38 o 
 -17  10   1      119.33      241.70    239.16 o 
 -16  10   1        6.95      121.09    234.84 o 
 -15  10   1       58.87       43.10    222.57 o 
 -14  10   1      547.94      660.45    235.38 o 
 -13  10   1      390.35      538.02    231.43 o 
 -12  10   1     1630.64     1628.37    282.11 o 
 -11  10   1        0.88       22.16    181.30 o 
 -10  10   1      353.38      366.08    178.90 o 
  -9  10   1       95.98      113.77    150.77 o 
  -8  10   1      654.65      566.92    186.77 o 
  -7  10   1      205.80      189.80    152.90 o 
  -6  10   1      744.38      750.27    151.27 o 
  -5  10   1       86.56       87.02     99.07 o 
  -4  10   1       65.41       37.59    100.72 o 
  -3  10   1        3.44       29.54    103.39 o 
  -2  10   1      430.75      317.09    114.85 o 
  -1  10   1       19.03       45.17    125.75 o 
   0  10   1     2521.46     2526.32    221.23 o 
   1  10   1      311.02      284.82    136.00 o 
   2  10   1      686.08      813.23    158.52 o 
   3  10   1      298.27      160.00    117.88 o 
   4  10   1       44.65      -10.59     87.30 o 
   5  10   1        1.90      105.32    136.15 o 
   6  10   1      909.22      779.35    173.97 o 
   7  10   1      613.28      517.15    171.00 o 
   8  10   1      138.99       67.41    151.89 o 
   9  10   1      123.78       83.18    176.52 o 
  10  10   1      223.65      366.52    192.71 o 
  11  10   1       22.01      -35.60    188.76 o 
  12  10   1       67.52      -25.26    167.80 o 
  13  10   1      848.92      982.20    229.10 o 
  14  10   1       32.91      197.72    196.73 o 
  15  10   1      348.58      360.81    213.38 o 
  16  10   1      619.26      484.70    214.94 o 
  17  10   1       54.66      101.13    214.52 o 
  18  10   1        1.70      248.74    211.16 o 
  19  10   1       10.40      122.14    274.19 o 
 -19  11   1      133.00      382.88    244.08 o 
 -18  11   1       14.28      235.75    225.98 o 
 -17  11   1       12.32       83.31    234.63 o 
 -16  11   1       25.61       48.90    209.25 o 
 -15  11   1       42.05      -64.06    187.45 o 
 -14  11   1        7.73       43.49    211.17 o 
 -13  11   1       17.33        6.71    190.76 o 
 -12  11   1     1235.59     1331.84    279.26 o 
 -11  11   1       60.94       61.48    188.79 o 
 -10  11   1     1587.59     1847.57    269.95 o 
  -9  11   1       23.00       63.10    164.17 o 
  -8  11   1     3330.78     3322.08    306.12 o 
  -7  11   1      641.41      709.19    190.78 o 
  -6  11   1      305.44      444.03    146.65 o 
  -5  11   1       47.19       69.21    121.35 o 
  -4  11   1      222.63      243.45    113.71 o 
  -3  11   1       30.24       41.56    106.47 o 
  -2  11   1     1350.74     1284.35    163.00 o 
  -1  11   1       87.61      -10.64    121.54 o 
   0  11   1     2250.90     2376.63    224.15 o 
   1  11   1        1.17       47.28    111.62 o 
   2  11   1     1242.21     1207.11    183.29 o 
   3  11   1      110.56      142.44    123.92 o 
   4  11   1      372.52      381.42    133.71 o 
   5  11   1      550.37      579.06    165.19 o 
   6  11   1      811.77     1018.15    205.60 o 
   7  11   1      808.31      925.74    202.48 o 
   8  11   1      274.45      359.55    192.40 o 
   9  11   1       18.12      114.54    174.22 o 
  10  11   1       65.78      115.12    184.69 o 
  11  11   1      109.50      114.25    206.18 o 
  12  11   1      215.81       12.06    184.24 o 
  13  11   1      162.81      254.20    196.45 o 
  14  11   1      846.37      912.73    245.43 o 
  15  11   1        1.29       -4.02    194.35 o 
  16  11   1      575.47      784.77    247.65 o 
  17  11   1       52.05      119.70    219.99 o 
  18  11   1     1649.08     1677.83    313.04 o 
 -19  12   1        0.06      220.00    248.07 o 
 -18  12   1       25.27      143.78    237.25 o 
 -17  12   1      324.94      343.85    215.06 o 
 -16  12   1        0.00      411.40    253.07 o 
 -15  12   1       32.76      151.33    233.21 o 
 -14  12   1        8.63       50.17    220.72 o 
 -13  12   1     1558.64     1444.74    304.18 o 
 -12  12   1        1.17       98.56    206.17 o 
 -11  12   1       16.57       64.86    196.12 o 
 -10  12   1        1.05       44.41    188.66 o 
  -9  12   1    16543.21    16477.86    674.67 o 
  -8  12   1       41.53      -24.48    174.06 o 
  -7  12   1     1865.17     1969.98    260.17 o 
  -6  12   1        1.16       29.27    138.07 o 
  -5  12   1        6.40       11.24    134.15 o 
  -4  12   1       29.57       50.21    112.16 o 
  -3  12   1     4275.69     4193.04    261.68 o 
  -2  12   1       16.73       67.79    118.29 o 
  -1  12   1        8.71       55.68    132.88 o 
   0  12   1      129.91       80.33    134.75 o 
   1  12   1      274.15      273.42    127.41 o 
   2  12   1       14.47       -5.09    120.08 o 
   3  12   1     1605.77     1430.02    148.11 o 
   4  12   1        1.38      -78.48    125.76 o 
   5  12   1        1.49      113.26    150.48 o 
   6  12   1        4.21      -58.39    153.15 o 
   7  12   1     2369.55     2375.44    287.16 o 
   8  12   1        4.22       28.37    170.72 o 
   9  12   1      186.23      254.07    194.58 o 
  10  12   1      104.30      -79.49    165.14 o 
  11  12   1      521.21      536.50    204.30 o 
  12  12   1       27.21       85.78    196.07 o 
  13  12   1     2826.52     2991.42    323.31 o 
  14  12   1        0.74      335.85    215.11 o 
  15  12   1      120.92      311.85    215.89 o 
  16  12   1       17.19      191.17    209.41 o 
  17  12   1      166.11      190.45    243.93 o 
  18  12   1        8.83      516.13    287.34 o 
 -18  13   1      186.57      342.98    249.45 o 
 -17  13   1        0.58      130.71    199.00 o 
 -16  13   1       29.77     -126.42    225.88 o 
 -15  13   1      353.84      637.12    268.52 o 
 -14  13   1      332.16      592.58    260.76 o 
 -13  13   1      884.98     1040.77    282.41 o 
 -12  13   1      672.52      737.41    256.49 o 
 -11  13   1      293.74      278.47    222.22 o 
 -10  13   1      111.10       -1.69    210.56 o 
  -9  13   1     1251.94     1019.88    257.91 o 
  -8  13   1      857.34      619.27    218.67 o 
  -7  13   1     2394.76     2273.50    284.18 o 
  -6  13   1     1912.45     1910.21    228.25 o 
  -5  13   1        5.99        6.63    136.19 o 
  -4  13   1      140.71       25.84    137.34 o 
  -3  13   1       95.24       36.86    134.30 o 
  -2  13   1      276.22      194.51    140.53 o 
  -1  13   1       11.41       32.74    145.38 o 
   0  13   1      118.74      109.89    141.89 o 
   1  13   1      188.09      200.87    137.86 o 
   2  13   1      232.96      327.33    130.06 o 
   3  13   1      293.51      301.79    137.53 o 
   4  13   1      126.35       53.25    130.08 o 
   5  13   1       49.47       82.01    147.88 o 
   6  13   1      273.92      437.08    178.00 o 
   7  13   1      477.64      231.63    172.12 o 
   8  13   1      850.41      810.24    203.23 o 
   9  13   1      254.34      198.86    184.96 o 
  10  13   1      585.95      710.74    217.03 o 
  11  13   1       93.21       99.14    185.81 o 
  12  13   1      128.43      207.15    190.71 o 
  13  13   1      236.61      121.09    242.56 o 
  14  13   1       38.20       95.19    239.90 o 
  15  13   1        8.41     -130.16    241.75 o 
  16  13   1       38.28      -27.21    253.56 o 
  17  13   1        0.06      171.85    242.89 o 
 -17  14   1      185.98      -19.56    265.52 o 
 -16  14   1        4.20      -37.10    242.87 o 
 -15  14   1       30.66      352.19    263.04 o 
 -14  14   1      145.17      119.31    224.73 o 
 -13  14   1       76.78      179.71    239.21 o 
 -12  14   1        1.59     -111.61    205.45 o 
 -11  14   1      566.88      717.42    255.39 o 
 -10  14   1       17.24     -159.48    204.16 o 
  -9  14   1     1060.72     1197.03    263.17 o 
  -8  14   1     2649.82     2866.41    330.11 o 
  -7  14   1        1.23      324.87    221.00 o 
  -6  14   1     7936.13     8302.18    418.70 o 
  -5  14   1     2122.05     2106.45    244.51 o 
  -4  14   1     9761.43     9349.29    431.46 o 
  -3  14   1     1004.32     1003.98    221.39 o 
  -2  14   1        4.37       14.58    143.32 o 
  -1  14   1     1219.95     1021.14    184.81 o 
   0  14   1     7203.69     7199.91    366.62 o 
   1  14   1       12.38      127.99    131.90 o 
   2  14   1     1024.58     1343.02    207.37 o 
   3  14   1     2084.07     1711.46    200.47 o 
   4  14   1      193.97      261.76    154.43 o 
   5  14   1     1607.97     1436.86    227.42 o 
   6  14   1       77.97      154.22    173.67 o 
   7  14   1      277.46      178.12    177.19 o 
   8  14   1       16.96       43.56    207.17 o 
   9  14   1      149.27      362.94    237.66 o 
  10  14   1       24.30      232.65    221.31 o 
  11  14   1      143.52      145.71    212.34 o 
  12  14   1      276.04      349.24    237.03 o 
  13  14   1       58.81      194.93    236.67 o 
  14  14   1     3356.33     3136.60    429.74 o 
  15  14   1      197.10      335.24    255.47 o 
  16  14   1      835.47     1216.57    325.98 o 
 -16  15   1       16.03       69.27    254.32 o 
 -15  15   1      355.43      546.32    275.49 o 
 -14  15   1        0.23      110.40    246.72 o 
 -13  15   1      205.21      224.27    285.82 o 
 -12  15   1        0.24       88.04    294.00 o 
 -11  15   1      883.23      870.98    276.64 o 
 -10  15   1       76.23      248.14    230.46 o 
  -9  15   1     9000.72     8748.05    552.06 o 
  -8  15   1        6.44      -13.10    199.82 o 
  -7  15   1      118.61      278.68    213.13 o 
  -6  15   1       50.35     -163.07    163.07 o 
  -5  15   1     2705.55     2566.89    269.51 o 
  -4  15   1      211.00      164.40    158.82 o 
  -3  15   1     1946.59     1776.15    266.50 o 
  -2  15   1       42.54      167.51    175.35 o 
  -1  15   1     5289.04     4813.86    322.59 o 
   0  15   1       13.30       66.02    139.66 o 
   1  15   1     1017.74     1060.55    205.87 o 
   2  15   1       41.06        9.30    166.31 o 
   3  15   1    27285.93    26950.41    871.44 o 
   4  15   1      412.25      378.73    221.20 o 
   5  15   1      787.02      747.27    231.09 o 
   6  15   1       40.71       -1.50    209.47 o 
   7  15   1     1172.13     1044.69    261.72 o 
   8  15   1       10.58       86.89    204.69 o 
   9  15   1      713.33      615.18    248.09 o 
  10  15   1        6.77        5.05    233.54 o 
  11  15   1       83.20        5.52    217.16 o 
  12  15   1        0.69      133.80    243.27 o 
  13  15   1     1786.15     2136.03    365.02 o 
  14  15   1       36.79      216.73    272.80 o 
  15  15   1       32.75       25.67    277.32 o 
 -15  16   1        3.37       53.72    236.98 o 
 -14  16   1     1018.78     1412.54    325.79 o 
 -13  16   1      247.00      517.21    265.62 o 
 -12  16   1      113.55      113.24    218.58 o 
 -11  16   1      173.36      246.06    287.78 o 
 -10  16   1      144.12      382.74    310.18 o 
  -9  16   1        0.04      208.71    285.98 o 
  -8  16   1      123.42      310.48    278.36 o 
  -7  16   1       60.07      282.83    258.20 o 
  -6  16   1      577.56      600.82    195.00 o 
  -5  16   1       80.33      -72.76    163.46 o 
  -4  16   1      153.41      327.16    194.93 o 
  -3  16   1     2838.98     2861.74    336.32 o 
  -2  16   1      333.66      379.49    188.53 o 
  -1  16   1      207.95      250.06    219.92 o 
   0  16   1     2445.77     2529.93    323.68 o 
   1  16   1     1088.53      891.60    250.90 o 
   2  16   1      920.69     1141.14    256.43 o 
   3  16   1      167.01      265.79    211.15 o 
   4  16   1     1559.80     1542.77    287.74 o 
   5  16   1       95.07       64.44    210.69 o 
   6  16   1       29.57      143.27    229.32 o 
   7  16   1      144.08      326.24    231.40 o 
   8  16   1      306.42      353.99    230.73 o 
   9  16   1       11.84      204.08    243.60 o 
  10  16   1      104.77       67.22    229.24 o 
  11  16   1        4.90      197.11    245.69 o 
  12  16   1      546.68      639.71    273.29 o 
  13  16   1        0.61      292.42    265.94 o 
  14  16   1        0.22      441.53    270.78 o 
 -13  17   1       23.55      119.11    256.07 o 
 -12  17   1      856.59     1076.47    304.33 o 
 -11  17   1       94.07      266.01    247.08 o 
 -10  17   1     2601.36     2477.18    367.49 o 
  -9  17   1       12.92      284.30    234.85 o 
  -8  17   1      299.93      332.20    250.07 o 
  -7  17   1       43.12      452.92    303.04 o 
  -6  17   1        2.95      113.89    257.49 o 
  -5  17   1        5.17       51.91    277.59 o 
  -4  17   1    10320.85     9741.18    725.19 o 
  -3  17   1        9.86      136.55    226.67 o 
  -2  17   1     9800.75    10591.74    592.11 o 
  -1  17   1       11.39      142.01    214.85 o 
   0  17   1     2597.81     2515.22    329.60 o 
   1  17   1        8.13      200.18    224.50 o 
   2  17   1      193.41      321.48    230.77 o 
   3  17   1      194.85      453.48    227.70 o 
   4  17   1     3805.96     3493.63    389.10 o 
   5  17   1      264.57      277.87    220.68 o 
   6  17   1     1710.43     1459.82    304.97 o 
   7  17   1       38.77        7.19    236.48 o 
   8  17   1      617.20      697.94    272.63 o 
   9  17   1       74.03       77.36    244.22 o 
  10  17   1      686.09      788.97    275.80 o 
  11  17   1       88.58      403.50    259.51 o 
  12  17   1      929.14     1392.17    333.72 o 
  13  17   1        1.06      137.94    252.47 o 
 -12  18   1       15.89       38.87    250.75 o 
 -11  18   1        1.97      221.86    317.66 o 
 -10  18   1       24.32      394.63    317.11 o 
  -9  18   1       40.67      111.66    285.65 o 
  -8  18   1       19.14      200.28    279.86 o 
  -7  18   1     2530.65     2781.44    469.15 o 
  -6  18   1       27.19       90.91    270.90 o 
  -5  18   1     3963.94     4146.67    618.50 o 
  -4  18   1        0.08      260.78    294.91 o 
  -3  18   1      344.33      451.08    297.14 o 
  -2  18   1        2.67      399.35    347.40 o 
  -1  18   1     6411.25     5803.55    578.92 o 
   0  18   1        3.12      390.69    278.36 o 
   1  18   1     5573.23     4850.59    756.48 o 
   2  18   1        4.31      184.41    270.86 o 
   3  18   1        5.86      211.76    265.45 o 
   4  18   1        5.46       24.26    228.76 o 
   5  18   1     2782.00     3059.56    384.08 o 
   6  18   1        0.03      102.03    244.47 o 
   7  18   1     2036.05     2157.50    352.33 o 
   8  18   1       21.65      134.61    243.39 o 
   9  18   1       69.85      214.64    241.24 o 
  10  18   1        7.42      108.97    242.44 o 
  11  18   1      149.91      547.55    272.99 o 
 -10  19   1        0.17      311.73    320.79 o 
  -9  19   1        2.38      115.14    288.11 o 
  -8  19   1       10.00      177.41    304.03 o 
  -7  19   1      277.86      175.94    312.31 o 
  -6  19   1      658.54      760.27    397.72 o 
  -5  19   1      388.60      466.41    316.64 o 
  -4  19   1      241.74      776.55    338.18 o 
  -3  19   1      133.84       25.97    366.88 o 
  -2  19   1       99.26      255.79    263.01 o 
  -1  19   1      292.85      144.24    269.57 o 
   0  19   1       57.48      258.18    245.71 o 
   1  19   1     1055.79     1016.98    303.37 o 
   2  19   1     1033.79     1519.46    480.51 o 
   3  19   1      196.85      660.84    309.17 o 
   4  19   1      255.55      359.24    289.75 o 
   5  19   1       80.00      197.99    300.15 o 
   6  19   1      450.59      901.43    358.69 o 
   7  19   1      269.58      606.44    338.75 o 
   8  19   1       48.38      259.03    320.79 o 
   9  19   1      861.66     1147.14    374.41 o 
  -7  20   1       39.04      146.40    310.92 o 
  -6  20   1       44.04      804.73    345.92 o 
  -5  20   1       63.48       58.92    312.62 o 
  -4  20   1       10.91      370.13    399.35 o 
  -3  20   1        8.88      344.15    347.40 o 
  -2  20   1       62.63      337.06    283.32 o 
  -1  20   1       10.02      401.29    291.69 o 
   0  20   1       51.93      150.87    470.77 o 
   1  20   1       35.40       94.55    253.72 o 
   2  20   1      137.43      461.03    418.83 o 
   3  20   1       22.95      -29.22    376.62 o 
   4  20   1       43.88      306.57    296.76 o 
   5  20   1        7.20      242.07    310.31 o 
   6  20   1      393.26      542.94    317.88 o 
  -3  21   1       73.75      -55.19    389.61 o 
  -2  21   1      183.08      376.62    363.63 o 
  -1  21   1      456.92      340.91    435.06 o 
   0  21   1        4.85      487.01    444.80 o 
   1  21   1      528.45      376.62    435.06 o 
   2  21   1        0.06      902.59    477.27 o 
 -23   0   2      156.08      392.85    399.35 o 
 -22   0   2     1992.85     2064.91    655.84 o 
 -21   0   2      136.39      629.86    444.80 o 
 -20   0   2     7824.81     6633.04    957.78 o 
 -19   0   2        0.10      -87.66    327.92 o 
 -18   0   2     1000.75     1016.22    444.80 o 
 -17   0   2      402.16      399.35    373.37 o 
 -16   0   2    36597.78    36808.02   1837.64 o 
 -15   0   2      163.38      324.67    331.17 o 
 -14   0   2     6994.21     7347.32    782.46 o 
 -13   0   2        5.81      -81.17    230.52 o 
 -12   0   2     5228.16     5227.21    613.63 o 
 -11   0   2       18.97      172.08    246.75 o 
 -10   0   2    55557.19    57944.14   1743.49 o 
  -9   0   2        0.30      120.13    230.52 o 
  -8   0   2     2832.93     2535.69    350.65 o 
  -7   0   2       77.61      -48.70    123.38 o 
  -6   0   2  2594091.00  2738303.75 106466.36 o 
  -5   0   2        4.93       11.62     92.45 o 
  -4   0   2      402.00      428.76     87.60 o 
  -3   0   2        8.88       63.02     45.56 o 
  -2   0   2    34397.67    35429.85   1299.04 o 
   1   0   2       18.19       -1.44     36.74 o 
   2   0   2   120252.20   128350.02   2868.47 o 
   3   0   2      151.80      145.15    101.99 o 
   4   0   2     5553.38     5715.35    263.90 o 
   5   0   2        0.25        5.82     88.19 o 
   6   0   2       78.21       47.08    107.90 o 
   7   0   2        3.64      -63.52    146.61 o 
   8   0   2    41427.27    38800.82   3806.77 o 
   9   0   2       18.68       67.56    154.85 o 
  10   0   2     5496.52     5206.32    813.30 o 
  11   0   2      118.94      -31.10    158.21 o 
  12   0   2     9764.19     9694.03    552.51 o 
  13   0   2        8.12      -83.33    171.02 o 
  14   0   2      535.64      493.44    241.54 o 
  15   0   2      251.17      357.14    353.89 o 
  16   0   2       12.56       45.45    308.44 o 
  17   0   2      102.05     -113.64    305.19 o 
  18   0   2      123.40      188.31    360.39 o 
  19   0   2       12.88     -103.89    344.15 o 
  20   0   2       61.92      155.84    409.09 o 
  21   0   2      255.21       58.44    357.14 o 
 -23   1   2      664.70      397.15    326.42 o 
 -22   1   2       92.43      143.99    304.92 o 
 -21   1   2     1157.87     1265.76    392.07 o 
 -20   1   2        7.49      -44.09    254.71 o 
 -19   1   2      499.50      459.31    292.14 o 
 -18   1   2       46.39      254.69    257.84 o 
 -17   1   2     7611.56     7859.23    873.37 o 
 -16   1   2     1525.58     1382.65    320.11 o 
 -15   1   2     3500.06     3094.03    414.27 o 
 -14   1   2      526.04      503.42    227.73 o 
 -13   1   2      165.40      187.23    170.72 o 
 -12   1   2        2.71     -145.83    145.83 o 
 -11   1   2     5351.90     4937.27    441.55 o 
 -10   1   2       21.17      -87.34    175.35 o 
  -9   1   2       19.67      146.20    139.43 o 
  -8   1   2       10.20      -59.31    102.08 o 
  -7   1   2     7137.43     7537.63    319.40 o 
  -6   1   2     4907.53     4378.47    219.62 o 
  -5   1   2    19088.91    18700.46   1280.13 o 
  -4   1   2      106.71      151.54     65.53 o 
  -3   1   2      113.86       61.21     41.16 o 
  -2   1   2      238.34      128.58     26.09 o 
  -1   1   2      577.98      378.60     56.93 o 
   0   1   2       18.97       20.24     31.17 o 
   1   1   2     4234.72     2534.20    292.42 o 
   2   1   2      165.48       90.35     54.22 o 
   3   1   2      487.52      434.51     77.91 o 
   4   1   2      102.57       71.09     64.32 o 
   5   1   2     3632.91     3320.86    164.96 o 
   6   1   2      140.50       19.85     77.38 o 
   7   1   2       42.18      -17.68     96.06 o 
   8   1   2      230.65      183.66    115.77 o 
   9   1   2     1484.40     1292.99    159.23 o 
  10   1   2      195.73      181.32    110.57 o 
  11   1   2      510.75      553.12    135.52 o 
  12   1   2      179.17      195.88    125.75 o 
  13   1   2     1396.27     1367.12    188.23 o 
  14   1   2      100.67      -80.71    167.44 o 
  15   1   2        8.93       80.18    170.99 o 
  16   1   2      151.79      -85.76    310.06 o 
  17   1   2      308.84      552.60    272.47 o 
  18   1   2       54.28       61.87    268.49 o 
  19   1   2       22.66       26.60    271.87 o 
  20   1   2        7.46     -215.20    250.54 o 
  21   1   2       22.62      299.73    281.93 o 
 -23   2   2       63.55       21.53    276.87 o 
 -22   2   2      534.61      750.37    314.42 o 
 -21   2   2       57.38      -86.83    258.66 o 
 -20   2   2      579.95      624.57    289.02 o 
 -19   2   2     3130.92     3251.38    488.85 o 
 -18   2   2       35.39      420.38    276.63 o 
 -17   2   2        9.92       -7.49    287.33 o 
 -16   2   2      719.20      812.38    285.76 o 
 -15   2   2     4215.70     4813.53    488.42 o 
 -14   2   2      249.69      350.93    221.53 o 
 -13   2   2      138.45      188.48    192.56 o 
 -12   2   2      139.93      -41.13    152.12 o 
 -11   2   2      557.26      486.46    164.11 o 
 -10   2   2      657.90      501.30    159.91 o 
  -9   2   2        5.34       24.00    142.59 o 
  -8   2   2      659.75      597.47    141.89 o 
  -7   2   2    36315.28    35280.02    654.03 o 
  -6   2   2     6532.32     5360.66    280.93 o 
  -5   2   2     9267.98     8979.50    442.12 o 
  -4   2   2     1955.09     1647.64    100.32 o 
  -3   2   2        1.38      -13.00     49.93 o 
  -2   2   2      229.58      147.35     43.35 o 
  -1   2   2      258.70      176.65     64.73 o 
   0   2   2     1830.70     1266.45     89.44 o 
   1   2   2      211.82      200.52     47.07 o 
   2   2   2       38.36        6.83     50.62 o 
   3   2   2     1281.98     1181.70     83.74 o 
   4   2   2      253.27      243.88     61.18 o 
   5   2   2      591.09      567.30     80.31 o 
   6   2   2      858.94      744.97    106.73 o 
   7   2   2      222.47      263.56    108.33 o 
   8   2   2     2275.82     2291.78    182.93 o 
   9   2   2     1246.93     1302.01    156.75 o 
  10   2   2       15.38      -12.77    106.82 o 
  11   2   2      228.67      167.22    113.13 o 
  12   2   2       12.41       29.12    119.21 o 
  13   2   2      256.34      350.86    181.45 o 
  14   2   2       40.87       14.20    163.31 o 
  15   2   2        8.18       47.77    171.93 o 
  16   2   2      103.20      169.25    213.33 o 
  17   2   2       45.74      192.94    259.29 o 
  18   2   2       29.07      -13.03    319.80 o 
  19   2   2      185.56      209.74    274.38 o 
  20   2   2        0.17       46.45    290.24 o 
  21   2   2      466.44      662.90    344.82 o 
 -23   3   2        0.02      212.37    391.23 o 
 -22   3   2      521.33      648.08    348.91 o 
 -21   3   2        8.93      178.47    312.92 o 
 -20   3   2      882.17      524.89    299.02 o 
 -19   3   2      347.34      414.72    280.84 o 
 -18   3   2     1939.09     2214.58    413.01 o 
 -17   3   2        3.23       73.61    244.30 o 
 -16   3   2     1231.43     1103.37    319.84 o 
 -15   3   2       86.23      274.75    231.84 o 
 -14   3   2     5214.72     5064.01    475.64 o 
 -13   3   2       26.11       -5.80    143.76 o 
 -12   3   2     6348.97     6703.38    402.68 o 
 -11   3   2      100.56      144.03    151.53 o 
 -10   3   2     5219.10     5599.84    342.74 o 
  -9   3   2       61.54       44.68    139.45 o 
  -8   3   2    65912.60    66706.73   1882.60 o 
  -7   3   2       77.64       56.38    101.27 o 
  -6   3   2   383243.81   429220.16  13335.60 o 
  -5   3   2      286.63      130.91     63.78 o 
  -4   3   2   113384.45   122015.03   4649.66 o 
  -3   3   2       12.92      -42.85     51.10 o 
  -2   3   2   201902.59   214490.59   6994.20 o 
  -1   3   2       21.63       30.12     56.22 o 
   0   3   2    13552.69    14292.73    478.45 o 
   1   3   2       23.81       14.70     49.56 o 
   2   3   2     2682.89     2716.38    140.05 o 
   3   3   2        7.91      -43.53     46.71 o 
   4   3   2    53093.31    55683.41   1651.71 o 
   5   3   2      102.56       67.87     76.39 o 
   6   3   2     7646.72     7208.95    242.33 o 
   7   3   2       22.74      -20.34     94.69 o 
   8   3   2    30074.55    30348.33    789.15 o 
   9   3   2       35.57       97.70    105.28 o 
  10   3   2       65.89      116.99    108.06 o 
  11   3   2        3.65      128.40    117.37 o 
  12   3   2     3170.92     2878.93    293.80 o 
  13   3   2       42.36      -44.38    158.56 o 
  14   3   2     2876.10     2619.64    351.91 o 
  15   3   2       39.97       54.94    186.91 o 
  16   3   2     1197.72     1210.93    271.06 o 
  17   3   2        0.07       18.96    209.20 o 
  18   3   2        1.55      209.32    274.34 o 
  19   3   2       25.01      141.59    272.88 o 
  20   3   2       75.86      228.29    280.89 o 
  21   3   2       15.62      231.52    281.02 o 
 -22   4   2       31.81      111.37    297.75 o 
 -21   4   2      758.23      772.29    370.13 o 
 -20   4   2       42.31       14.61    256.02 o 
 -19   4   2     1045.39     1297.74    355.82 o 
 -18   4   2      139.83      458.90    268.86 o 
 -17   4   2      346.64      558.35    313.06 o 
 -16   4   2        5.80     -110.16    262.94 o 
 -15   4   2     1149.28     1543.72    259.80 o 
 -14   4   2        0.47      132.07    181.81 o 
 -13   4   2     1082.48     1028.54    218.42 o 
 -12   4   2       35.89      -63.84    147.13 o 
 -11   4   2      215.52       29.94    154.95 o 
 -10   4   2      176.90      102.76    144.03 o 
  -9   4   2      451.59      591.54    170.77 o 
  -8   4   2      385.52      441.42    158.93 o 
  -7   4   2     3701.34     3691.78    247.80 o 
  -6   4   2     1496.22     1594.95    123.48 o 
  -5   4   2     9484.75     9542.26    221.66 o 
  -4   4   2     2275.00     2037.46    103.00 o 
  -3   4   2     1039.20      897.12     84.64 o 
  -2   4   2       48.89      -20.58     59.93 o 
  -1   4   2     3434.17     2777.66    136.38 o 
   0   4   2      141.85       89.27     60.30 o 
   1   4   2     3248.22     3111.35    120.68 o 
   2   4   2        5.38       16.39     51.43 o 
   3   4   2     7668.21     8040.02    291.35 o 
   4   4   2      149.06       80.27     53.98 o 
   5   4   2     2554.72     2506.15    118.36 o 
   6   4   2       44.31        3.84     84.60 o 
   7   4   2     1410.14     1377.99    131.65 o 
   8   4   2      202.39      188.25    102.02 o 
   9   4   2      109.99      153.87    102.85 o 
  10   4   2       99.25       90.95     99.88 o 
  11   4   2      137.07       67.77    146.59 o 
  12   4   2        2.90      -59.30    142.60 o 
  13   4   2       52.04       24.62    158.95 o 
  14   4   2      138.91      199.69    196.33 o 
  15   4   2        1.32      -34.85    178.80 o 
  16   4   2       57.06      209.88    206.66 o 
  17   4   2        2.01       34.90    196.78 o 
  18   4   2       68.66       88.34    220.83 o 
  19   4   2      217.36      324.42    284.65 o 
  20   4   2       71.26      114.83    302.48 o 
  21   4   2      192.42       75.63    292.54 o 
 -22   5   2        2.31       -1.99    292.94 o 
 -21   5   2      125.68      173.20    247.36 o 
 -20   5   2       22.06       25.31    267.64 o 
 -19   5   2     1245.55     1125.06    368.21 o 
 -18   5   2      140.22      135.59    267.39 o 
 -17   5   2       35.83      -19.06    228.35 o 
 -16   5   2      634.81      759.15    238.83 o 
 -15   5   2     1191.51     1013.30    242.14 o 
 -14   5   2      345.00      419.40    198.53 o 
 -13   5   2      567.79      501.15    191.64 o 
 -12   5   2     1895.35     1993.42    260.25 o 
 -11   5   2     4228.05     4379.91    326.53 o 
 -10   5   2      836.64     1019.03    191.03 o 
  -9   5   2       66.05      196.09    141.63 o 
  -8   5   2      847.73      886.33    187.21 o 
  -7   5   2      216.44      230.16     91.75 o 
  -6   5   2      852.88      832.90     97.18 o 
  -5   5   2     1166.55     1120.64     94.62 o 
  -4   5   2      522.31      444.38     74.99 o 
  -3   5   2      965.43      961.86     91.08 o 
  -2   5   2     2400.62     1930.65    129.18 o 
  -1   5   2     1654.89     1468.18    119.68 o 
   0   5   2     1765.69     1427.87    104.96 o 
   1   5   2     1949.56     1849.79    102.85 o 
   2   5   2     3571.25     3190.55    156.22 o 
   3   5   2     5923.82     5867.80    219.68 o 
   4   5   2     1097.85      944.12    120.90 o 
   5   5   2     1645.39     1499.73    181.43 o 
   6   5   2      208.92      105.10    133.67 o 
   7   5   2     1638.32     1890.23    218.03 o 
   8   5   2     1472.97     1348.28    171.22 o 
   9   5   2      144.92       73.33    118.60 o 
  10   5   2      158.18      175.91    121.58 o 
  11   5   2     1982.99     1919.84    218.68 o 
  12   5   2      257.11      283.04    178.37 o 
  13   5   2        7.86       66.52    194.10 o 
  14   5   2       23.68       20.63    190.65 o 
  15   5   2      108.97      239.65    201.35 o 
  16   5   2       85.95       38.65    203.95 o 
  17   5   2      930.27      700.59    254.16 o 
  18   5   2       89.06      128.09    225.36 o 
  19   5   2       57.41      -80.79    214.64 o 
  20   5   2      117.77       49.00    258.21 o 
  21   5   2      737.72      762.93    298.62 o 
 -22   6   2        0.82      162.78    302.47 o 
 -21   6   2        0.42      296.46    269.68 o 
 -20   6   2      110.44       96.62    287.33 o 
 -19   6   2        1.41      102.37    277.76 o 
 -18   6   2     1966.66     1200.19    366.92 o 
 -17   6   2        1.92       11.39    187.65 o 
 -16   6   2      125.54      202.33    214.27 o 
 -15   6   2       54.75      -11.23    190.25 o 
 -14   6   2        0.42      -72.64    184.35 o 
 -13   6   2       79.40      125.45    181.46 o 
 -12   6   2     2504.22     2817.38    291.93 o 
 -11   6   2        1.25       46.15    140.32 o 
 -10   6   2    35386.96    36238.76   1207.32 o 
  -9   6   2       44.77       13.81    126.59 o 
  -8   6   2    28329.00    30020.24    901.98 o 
  -7   6   2      158.30      212.15    153.08 o 
  -6   6   2      336.24      493.52     96.53 o 
  -5   6   2       25.53       16.00     75.15 o 
  -4   6   2    17656.72    18006.83    665.52 o 
  -3   6   2      148.57      127.51     73.91 o 
  -2   6   2     3560.35     3441.61    183.97 o 
  -1   6   2       45.97       74.34     75.38 o 
   0   6   2     2410.62     2491.60    161.84 o 
   1   6   2       58.06      -34.74     70.45 o 
   2   6   2      681.15      626.01     88.56 o 
   3   6   2      116.66      -34.64     87.09 o 
   4   6   2     2568.67     2996.93    222.38 o 
   5   6   2      183.59      -24.75    142.76 o 
   6   6   2    32673.06    35407.44    738.96 o 
   7   6   2      222.04      190.87    145.69 o 
   8   6   2     5215.38     5893.63    349.76 o 
   9   6   2       59.39       24.83    110.82 o 
  10   6   2      169.46      243.63    132.44 o 
  11   6   2       11.55       90.10    143.40 o 
  12   6   2      153.65      319.69    168.67 o 
  13   6   2       28.42      -15.60    150.38 o 
  14   6   2       55.16      119.63    182.18 o 
  15   6   2       25.26      222.95    221.97 o 
  16   6   2      353.16      455.07    244.52 o 
  17   6   2       10.29      -57.97    223.82 o 
  18   6   2      286.84      219.97    246.83 o 
  19   6   2       20.98      487.49    277.97 o 
  20   6   2       10.44      289.42    287.05 o 
 -22   7   2        3.17      101.35    255.60 o 
 -21   7   2      112.08      674.46    285.50 o 
 -20   7   2      117.49      167.44    286.89 o 
 -19   7   2      260.40      695.27    306.43 o 
 -18   7   2       92.09      153.01    213.86 o 
 -17   7   2      776.99      580.44    253.54 o 
 -16   7   2       43.99       65.97    208.31 o 
 -15   7   2      506.96      438.84    228.29 o 
 -14   7   2      699.85      902.42    249.98 o 
 -13   7   2      277.19      157.67    184.21 o 
 -12   7   2      707.00      781.31    195.84 o 
 -11   7   2     4919.37     5158.33    365.71 o 
 -10   7   2      763.99      664.89    180.10 o 
  -9   7   2      667.19      647.15    171.99 o 
  -8   7   2     1329.23     1307.79    202.33 o 
  -7   7   2     2613.55     2527.69    241.79 o 
  -6   7   2      158.36      175.67    100.32 o 
  -5   7   2      157.76      101.73     95.87 o 
  -4   7   2        5.90       48.26     92.08 o 
  -3   7   2      878.59      883.99    123.94 o 
  -2   7   2       25.03       45.30     93.90 o 
  -1   7   2      249.39      345.85    110.33 o 
   0   7   2      168.83      137.95    106.36 o 
   1   7   2      367.86      349.03    107.45 o 
   2   7   2      561.45      421.96    100.32 o 
   3   7   2        9.90       67.96    118.08 o 
   4   7   2     2064.69     1942.10    199.63 o 
   5   7   2      409.89      479.34    147.73 o 
   6   7   2      261.64      137.28    128.04 o 
   7   7   2     4053.94     4127.70    297.62 o 
   8   7   2      716.62      729.44    179.18 o 
   9   7   2      692.94      633.29    153.94 o 
  10   7   2       74.88      -33.77    131.41 o 
  11   7   2      662.38      773.73    182.17 o 
  12   7   2        7.88      106.49    151.23 o 
  13   7   2     1041.63     1096.16    227.59 o 
  14   7   2       56.00      -50.96    163.49 o 
  15   7   2      232.05      159.14    212.66 o 
  16   7   2       79.52      -89.96    219.72 o 
  17   7   2        2.98       67.56    242.73 o 
  18   7   2        0.17      -40.76    229.10 o 
  19   7   2      339.57      340.77    285.08 o 
  20   7   2      185.48      235.57    273.11 o 
 -21   8   2       11.74      574.34    277.30 o 
 -20   8   2       78.49      597.82    488.63 o 
 -19   8   2       42.08       92.28    241.52 o 
 -18   8   2       64.41      111.21    219.14 o 
 -17   8   2      962.70      835.92    268.73 o 
 -16   8   2      337.38      446.11    223.45 o 
 -15   8   2     3033.49     3088.83    357.23 o 
 -14   8   2      322.25      338.90    223.89 o 
 -13   8   2     1544.58     1612.16    281.59 o 
 -12   8   2      718.73      738.77    224.80 o 
 -11   8   2      247.16      243.48    164.42 o 
 -10   8   2      168.36      255.63    164.24 o 
  -9   8   2     1498.90     1620.18    225.93 o 
  -8   8   2      114.93      214.91    161.32 o 
  -7   8   2     2724.83     2503.30    203.85 o 
  -6   8   2       23.26      -29.79     93.82 o 
  -5   8   2      646.12      366.38    107.20 o 
  -4   8   2      319.54      253.32    113.59 o 
  -3   8   2     3522.16     3161.39    193.67 o 
  -2   8   2        4.40     -109.35    109.35 o 
  -1   8   2     9955.53     9451.01    448.48 o 
   0   8   2      888.66      896.46    150.74 o 
   1   8   2     2014.18     1957.22    171.44 o 
   2   8   2     1190.86     1262.23    136.20 o 
   3   8   2      296.18      304.63    129.61 o 
   4   8   2      209.40      315.08    122.14 o 
   5   8   2    11051.84    10687.12    423.08 o 
   6   8   2     2405.37     2688.93    244.77 o 
   7   8   2    14478.14    15071.37    538.90 o 
   8   8   2      543.88      495.99    146.34 o 
   9   8   2       79.52       -3.33    127.42 o 
  10   8   2      216.80      177.82    155.29 o 
  11   8   2       54.59      -57.10    146.01 o 
  12   8   2       17.21     -137.05    159.76 o 
  13   8   2       24.09      139.78    172.07 o 
  14   8   2        2.85     -144.33    172.03 o 
  15   8   2      116.62       49.88    182.73 o 
  16   8   2        3.41       50.84    232.24 o 
  17   8   2      525.50      880.35    262.85 o 
  18   8   2      267.41      184.23    255.54 o 
  19   8   2      219.88      298.83    290.28 o 
 -21   9   2        6.53      255.71    297.38 o 
 -20   9   2      519.92      663.32    289.12 o 
 -19   9   2       22.76      277.90    246.34 o 
 -18   9   2     1978.08     1738.81    325.51 o 
 -17   9   2        8.24      -49.07    211.38 o 
 -16   9   2       36.95        9.63    227.98 o 
 -15   9   2       10.33       32.21    219.61 o 
 -14   9   2     2337.74     2400.71    335.27 o 
 -13   9   2      223.20      199.33    206.04 o 
 -12   9   2     1013.75      999.13    226.38 o 
 -11   9   2      200.75      276.10    172.65 o 
 -10   9   2     3953.77     3836.85    326.18 o 
  -9   9   2        0.04      167.49    144.23 o 
  -8   9   2      676.90      591.38    167.94 o 
  -7   9   2        6.41       94.71    130.50 o 
  -6   9   2     5611.36     5461.77    253.97 o 
  -5   9   2        1.35      -24.49     90.66 o 
  -4   9   2     1644.40     1603.55    158.48 o 
  -3   9   2        5.37      -18.90    106.75 o 
  -2   9   2     2398.91     2394.46    208.10 o 
  -1   9   2        4.34      -97.60    122.88 o 
   0   9   2      435.54      370.14    134.56 o 
   1   9   2       22.64       42.13    110.00 o 
   2   9   2    21180.45    21318.87    430.92 o 
   3   9   2       16.36       67.14     98.43 o 
   4   9   2      977.56      743.39    147.40 o 
   5   9   2      184.86      230.28    126.35 o 
   6   9   2     2494.68     2570.95    223.62 o 
   7   9   2       44.19      -52.13    119.57 o 
   8   9   2     4425.00     4600.41    297.34 o 
   9   9   2      127.96      148.50    147.32 o 
  10   9   2      199.79       23.96    146.06 o 
  11   9   2        2.51       27.22    153.56 o 
  12   9   2      220.30      183.25    183.22 o 
  13   9   2        1.70      102.60    170.14 o 
  14   9   2       58.73      -63.76    177.30 o 
  15   9   2        5.23      -17.99    168.49 o 
  16   9   2      981.52     1198.80    249.55 o 
  17   9   2      116.91      290.17    239.30 o 
  18   9   2        0.60      382.68    290.19 o 
  19   9   2       51.15      -28.74    254.87 o 
 -20  10   2      854.98     1432.96    333.76 o 
 -19  10   2      242.63      434.27    267.07 o 
 -18  10   2      196.15      268.58    258.37 o 
 -17  10   2      987.21     1096.72    303.04 o 
 -16  10   2      338.14      653.16    256.99 o 
 -15  10   2      296.02      425.73    234.08 o 
 -14  10   2      154.58      195.24    219.73 o 
 -13  10   2      762.69      793.81    228.65 o 
 -12  10   2       63.18      118.92    183.69 o 
 -11  10   2      316.05      519.46    211.39 o 
 -10  10   2       11.84      -17.26    164.23 o 
  -9  10   2      213.00      356.94    166.08 o 
  -8  10   2       30.05      -14.88    131.71 o 
  -7  10   2       68.12      244.25    145.18 o 
  -6  10   2      483.84      533.27    116.70 o 
  -5  10   2      447.17      372.81    113.00 o 
  -4  10   2        0.37       -4.43    105.16 o 
  -3  10   2      367.21      321.56    120.60 o 
  -2  10   2        5.45      -23.45    108.30 o 
  -1  10   2       43.42       20.95    124.52 o 
   0  10   2       34.75       54.49    100.72 o 
   1  10   2      936.07      851.33    143.19 o 
   2  10   2       28.73      121.60    101.61 o 
   3  10   2        1.64      -45.98     96.96 o 
   4  10   2       91.88       49.11    110.75 o 
   5  10   2      690.84      663.48    153.34 o 
   6  10   2       83.41       27.22    115.08 o 
   7  10   2      429.98      665.41    163.20 o 
   8  10   2       10.49       50.37    143.54 o 
   9  10   2        3.40       73.14    155.00 o 
  10  10   2        7.58       83.04    158.20 o 
  11  10   2       56.90       82.34    173.18 o 
  12  10   2       92.97      246.83    178.92 o 
  13  10   2      156.64      296.71    265.71 o 
  14  10   2      133.55        5.10    182.88 o 
  15  10   2      988.42      885.35    232.47 o 
  16  10   2        6.17      176.31    198.82 o 
  17  10   2       36.44       15.52    246.56 o 
  18  10   2      294.23      282.09    266.32 o 
 -20  11   2        7.59      312.71    249.54 o 
 -19  11   2     1369.82     1329.33    320.12 o 
 -18  11   2      541.42      193.09    253.48 o 
 -17  11   2     3142.69     3499.10    425.57 o 
 -16  11   2       12.57      308.49    240.58 o 
 -15  11   2        0.43       66.90    220.90 o 
 -14  11   2       47.11      216.09    211.18 o 
 -13  11   2     1523.34     1741.16    297.79 o 
 -12  11   2      505.74      399.55    205.28 o 
 -11  11   2     1275.76     1232.22    251.68 o 
 -10  11   2       88.31      115.60    185.09 o 
  -9  11   2      735.06      510.47    184.26 o 
  -8  11   2      317.50      339.84    165.57 o 
  -7  11   2      142.48      163.94    130.15 o 
  -6  11   2      303.07      323.08    140.59 o 
  -5  11   2      173.02      296.58    117.55 o 
  -4  11   2      145.33       50.31    110.76 o 
  -3  11   2     2749.42     2603.23    206.67 o 
  -2  11   2      111.49      138.42    123.96 o 
  -1  11   2     4181.27     4159.35    282.58 o 
   0  11   2       98.66      128.30    115.94 o 
   1  11   2    10039.50    10783.94    383.83 o 
   2  11   2      135.37      233.43    117.37 o 
   3  11   2     1753.95     1872.79    172.09 o 
   4  11   2      893.26      974.78    172.44 o 
   5  11   2     3712.54     4011.88    277.39 o 
   6  11   2        0.57       17.36    138.65 o 
   7  11   2       67.40       95.25    161.21 o 
   8  11   2       13.23      -76.17    141.98 o 
   9  11   2        0.45     -122.96    148.54 o 
  10  11   2       27.37       93.52    168.92 o 
  11  11   2      100.72       29.92    183.07 o 
  12  11   2       55.38       52.17    180.82 o 
  13  11   2     1657.12     1501.51    269.12 o 
  14  11   2      385.22      367.03    215.80 o 
  15  11   2       73.64      261.18    205.73 o 
  16  11   2      358.81      322.22    211.40 o 
  17  11   2      674.77      519.43    305.55 o 
  18  11   2      245.02      320.17    339.25 o 
 -19  12   2        0.98      -15.74    268.09 o 
 -18  12   2        7.29      332.53    274.37 o 
 -17  12   2        0.82      142.40    253.59 o 
 -16  12   2      413.75      748.95    269.49 o 
 -15  12   2        4.51      -29.60    218.21 o 
 -14  12   2     1950.08     1583.54    308.62 o 
 -13  12   2       60.45       58.26    201.78 o 
 -12  12   2     5518.58     5600.78    453.75 o 
 -11  12   2      223.81      147.21    201.87 o 
 -10  12   2    20773.42    21044.88    773.56 o 
  -9  12   2       48.98       23.38    186.40 o 
  -8  12   2    15994.28    15231.18    621.97 o 
  -7  12   2       34.57      151.71    154.60 o 
  -6  12   2    13116.37    12259.39    464.16 o 
  -5  12   2       97.01       69.64    129.18 o 
  -4  12   2      841.06      942.21    158.79 o 
  -3  12   2       97.37        5.09    113.36 o 
  -2  12   2     2765.21     3082.57    276.49 o 
  -1  12   2       38.57       61.62    134.55 o 
   0  12   2     4852.81     4627.10    274.21 o 
   1  12   2       26.13      -33.99    114.03 o 
   2  12   2     8760.07     8630.74    327.92 o 
   3  12   2       59.22       78.87    119.12 o 
   4  12   2     1335.13     1385.42    200.91 o 
   5  12   2        3.40       13.73    128.13 o 
   6  12   2       68.44      144.26    164.76 o 
   7  12   2        8.77       22.81    155.52 o 
   8  12   2       72.21      166.65    164.57 o 
   9  12   2        1.72       17.68    159.52 o 
  10  12   2      190.58      200.60    180.93 o 
  11  12   2       21.48       73.10    174.42 o 
  12  12   2     4095.25     3813.09    346.73 o 
  13  12   2      232.58      537.23    245.92 o 
  14  12   2      246.26      126.46    226.70 o 
  15  12   2        9.75       57.35    266.68 o 
  16  12   2       34.33      222.66    259.83 o 
  17  12   2       44.81      141.17    274.18 o 
 -18  13   2      150.32      224.63    277.59 o 
 -17  13   2        6.20      659.43    268.52 o 
 -16  13   2       38.04       66.96    251.35 o 
 -15  13   2      536.39      441.73    247.60 o 
 -14  13   2      454.85      401.02    245.29 o 
 -13  13   2        4.93     -100.69    218.97 o 
 -12  13   2        0.03      378.33    223.07 o 
 -11  13   2       87.75      181.99    213.19 o 
 -10  13   2        0.15     -162.75    199.27 o 
  -9  13   2     5030.33     5463.50    425.54 o 
  -8  13   2        5.75       62.81    165.83 o 
  -7  13   2      810.41      975.20    200.75 o 
  -6  13   2       80.36      -26.70    146.78 o 
  -5  13   2      147.83       51.66    136.52 o 
  -4  13   2      400.46      381.05    158.84 o 
  -3  13   2      249.13      418.34    145.49 o 
  -2  13   2      346.58      434.58    146.24 o 
  -1  13   2      241.64      199.06    144.19 o 
   0  13   2       41.01       41.69    132.67 o 
   1  13   2      187.19      245.80    146.00 o 
   2  13   2       53.24       67.42    132.70 o 
   3  13   2        0.81       34.62    131.53 o 
   4  13   2       55.79      110.32    143.42 o 
   5  13   2      220.67      327.70    174.57 o 
   6  13   2      461.17      328.03    172.71 o 
   7  13   2      690.66      754.35    202.00 o 
   8  13   2      753.09      811.91    253.87 o 
   9  13   2      586.66      565.65    237.00 o 
  10  13   2       57.97     -126.55    214.08 o 
  11  13   2     1048.56     1401.81    296.53 o 
  12  13   2       63.45      326.61    243.80 o 
  13  13   2      373.85      202.45    226.09 o 
  14  13   2      187.15      325.15    235.08 o 
  15  13   2        3.50      565.55    295.34 o 
  16  13   2        9.64      112.13    252.79 o 
 -17  14   2     3342.31     3509.19    438.46 o 
 -16  14   2       30.57      167.60    228.42 o 
 -15  14   2     4532.72     4530.80    462.96 o 
 -14  14   2       36.63      265.63    257.12 o 
 -13  14   2     1576.77     1972.75    336.06 o 
 -12  14   2        7.35      121.27    228.49 o 
 -11  14   2    12853.70    12604.10    656.71 o 
 -10  14   2       19.05      -59.06    290.18 o 
  -9  14   2     5418.65     5834.03    452.72 o 
  -8  14   2        2.25       75.33    201.75 o 
  -7  14   2     2325.99     2207.54    253.27 o 
  -6  14   2      331.31      339.48    163.38 o 
  -5  14   2      791.05      833.21    193.26 o 
  -4  14   2     1208.71     1256.30    232.12 o 
  -3  14   2    14420.81    13854.04    585.82 o 
  -2  14   2        0.36     -104.40    134.30 o 
  -1  14   2    10973.29    11335.05    506.35 o 
   0  14   2      201.71      270.16    146.23 o 
   1  14   2      151.22      280.93    162.04 o 
   2  14   2       78.65      198.22    205.14 o 
   3  14   2     5478.64     4919.43    392.56 o 
   4  14   2       83.32      269.99    202.32 o 
   5  14   2     4737.87     4553.13    397.03 o 
   6  14   2        0.00       94.80    205.52 o 
   7  14   2      467.03      408.15    219.39 o 
   8  14   2      234.63      442.07    224.29 o 
   9  14   2      396.35      394.98    220.90 o 
  10  14   2      208.42      534.89    259.08 o 
  11  14   2      658.19      981.68    279.90 o 
  12  14   2      153.55       44.34    225.38 o 
  13  14   2      220.83      423.65    268.12 o 
  14  14   2       43.28      250.20    253.01 o 
  15  14   2      608.62      695.13    317.67 o 
  16  14   2      245.59      220.50    249.40 o 
 -16  15   2      109.40      101.08    315.56 o 
 -15  15   2       25.60     -153.88    268.32 o 
 -14  15   2     2158.60     1906.97    336.57 o 
 -13  15   2      103.58      298.08    230.24 o 
 -12  15   2      895.65     1106.51    287.11 o 
 -11  15   2       39.10      155.46    226.57 o 
 -10  15   2     8271.02     7979.27    537.04 o 
  -9  15   2       40.29      -19.56    214.85 o 
  -8  15   2     7403.23     7215.78    491.90 o 
  -7  15   2       53.49      144.78    181.72 o 
  -6  15   2     1654.15     1359.26    235.10 o 
  -5  15   2       63.51       55.44    157.50 o 
  -4  15   2    17733.71    17487.33    835.30 o 
  -3  15   2       43.08      173.37    189.52 o 
  -2  15   2    19615.73    18851.71    957.64 o 
  -1  15   2      117.05      335.44    201.64 o 
   0  15   2     1887.67     1889.78    278.28 o 
   1  15   2        1.28      -13.40    196.18 o 
   2  15   2     5637.14     5079.12    403.98 o 
   3  15   2      119.70      190.05    209.62 o 
   4  15   2      400.79      317.94    201.80 o 
   5  15   2       16.39       30.52    199.03 o 
   6  15   2     4056.69     3921.58    397.79 o 
   7  15   2       61.10     -163.05    206.81 o 
   8  15   2      133.58      380.69    241.84 o 
   9  15   2       22.83      318.32    235.59 o 
  10  15   2      189.29      296.31    222.79 o 
  11  15   2        1.57       41.52    232.21 o 
  12  15   2      271.23      233.42    242.42 o 
  13  15   2       30.32      270.25    257.49 o 
  14  15   2       10.87      -35.57    252.28 o 
  15  15   2       29.01      238.21    286.67 o 
 -15  16   2       22.07      338.69    309.67 o 
 -14  16   2       42.36      292.48    287.32 o 
 -13  16   2      556.39      917.82    356.87 o 
 -12  16   2       83.62      296.43    303.87 o 
 -11  16   2       96.69     -100.05    261.33 o 
 -10  16   2      114.42      295.30    235.43 o 
  -9  16   2       60.39     -176.23    213.96 o 
  -8  16   2      964.37     1407.23    282.58 o 
  -7  16   2      823.40      993.51    225.37 o 
  -6  16   2      147.57      224.38    222.50 o 
  -5  16   2     1357.33     1661.63    294.28 o 
  -4  16   2       25.18       16.23    334.41 o 
  -3  16   2      108.21      432.48    263.65 o 
  -2  16   2      830.24     1062.53    324.80 o 
  -1  16   2      168.71      221.67    206.95 o 
   0  16   2      386.70      431.71    219.87 o 
   1  16   2     2965.71     3386.83    355.96 o 
   2  16   2      240.06      289.20    212.28 o 
   3  16   2      904.86      934.76    252.67 o 
   4  16   2       16.18      124.65    233.71 o 
   5  16   2        7.05      247.20    224.92 o 
   6  16   2        9.56      310.82    235.82 o 
   7  16   2       17.65      -42.03    211.10 o 
   8  16   2      188.77      491.78    255.43 o 
   9  16   2      448.52      336.98    245.23 o 
  10  16   2       11.19      222.72    250.25 o 
  11  16   2      274.86      275.07    257.98 o 
  12  16   2        6.73       97.03    244.13 o 
  13  16   2        8.27      183.73    250.36 o 
 -14  17   2      104.52      205.57    306.38 o 
 -13  17   2      489.92      896.09    444.80 o 
 -12  17   2       10.13      120.13    425.32 o 
 -11  17   2     1140.16     1620.11    555.19 o 
 -10  17   2      311.74      129.87    418.83 o 
  -9  17   2       33.81      762.98    448.05 o 
  -8  17   2      326.31      538.95    383.11 o 
  -7  17   2       55.27      185.06    347.40 o 
  -6  17   2        0.64      -12.99    344.15 o 
  -5  17   2      424.51      527.20    240.55 o 
  -4  17   2      464.32      576.57    238.56 o 
  -3  17   2      817.44      746.10    309.45 o 
  -2  17   2      717.16      263.27    289.86 o 
  -1  17   2     4341.27     4352.48    408.01 o 
   0  17   2      860.98      804.43    302.48 o 
   1  17   2        2.28      117.49    220.60 o 
   2  17   2       48.04      -10.00    223.23 o 
   3  17   2     9736.76     9302.14    575.90 o 
   4  17   2      413.04      523.22    249.19 o 
   5  17   2     2350.85     2285.54    343.10 o 
   6  17   2      518.87      517.18    254.82 o 
   7  17   2        5.88      209.01    242.96 o 
   8  17   2        3.30      189.54    252.24 o 
   9  17   2       42.66      360.04    267.01 o 
  10  17   2       77.47      281.75    259.98 o 
  11  17   2      218.58      344.96    250.63 o 
  12  17   2       60.65      194.47    275.13 o 
 -12  18   2     2245.41     2850.04    503.89 o 
 -11  18   2       51.25     -239.70    239.70 o 
 -10  18   2     2590.08     4295.40    792.20 o 
  -9  18   2       28.82      -45.45    347.40 o 
  -8  18   2      323.41      759.73    451.29 o 
  -7  18   2        5.51      198.05    344.15 o 
  -6  18   2      732.33     1207.78    480.51 o 
  -5  18   2        9.11      -94.15    360.39 o 
  -4  18   2     4197.09     4404.83    529.37 o 
  -3  18   2       12.94      -92.17    245.13 o 
  -2  18   2      331.16      926.49    332.03 o 
  -1  18   2        0.26      114.16    219.72 o 
   0  18   2    11786.54    11699.71    646.88 o 
   1  18   2       15.80      664.91    396.10 o 
   2  18   2     2822.72     3206.44    385.85 o 
   3  18   2        1.30      228.58    234.69 o 
   4  18   2      879.62      802.91    280.16 o 
   5  18   2       19.09      490.90    261.86 o 
   6  18   2     2821.98     3280.44    396.40 o 
   7  18   2       52.32      148.09    235.02 o 
   8  18   2     2433.91     3375.64    422.76 o 
   9  18   2       57.07      234.17    277.12 o 
  10  18   2      702.03     1097.21    306.63 o 
 -10  19   2      810.97      923.38    355.49 o 
  -9  19   2      116.72       82.62    306.71 o 
  -8  19   2      578.46      902.40    360.41 o 
  -7  19   2      402.63      802.92    341.14 o 
  -6  19   2       26.27      248.93    300.33 o 
  -5  19   2     1032.26     1040.00    338.29 o 
  -4  19   2       19.91      396.10    402.59 o 
  -3  19   2      518.77      594.15    389.61 o 
  -2  19   2        0.01      180.81    259.39 o 
  -1  19   2     1861.46     1209.51    339.75 o 
   0  19   2       53.09      568.84    334.41 o 
   1  19   2      566.97      831.16    428.57 o 
   2  19   2      298.75      487.01    405.84 o 
   3  19   2       73.84      182.25    302.47 o 
   4  19   2       29.14      227.29    295.63 o 
   5  19   2     1479.14     1655.20    337.59 o 
   6  19   2      230.64      567.51    283.26 o 
   7  19   2      426.02      538.49    282.03 o 
   8  19   2      131.39      467.75    277.12 o 
   9  19   2      457.44      595.05    289.84 o 
  -8  20   2        4.81       55.65    278.76 o 
  -7  20   2       63.96      403.57    334.81 o 
  -6  20   2       53.70      250.65    320.20 o 
  -5  20   2      235.98      340.91    425.32 o 
  -4  20   2       38.57     -337.66    337.66 o 
  -3  20   2       15.55     -139.61    376.62 o 
  -2  20   2       30.45      483.76    415.58 o 
  -1  20   2       33.16      564.93    383.11 o 
   0  20   2       12.88      487.01    425.32 o 
   1  20   2        1.42      782.46    454.54 o 
   4  20   2      194.49      668.82    519.47 o 
   5  20   2      778.50      902.59    568.18 o 
   6  20   2      257.42      597.40    525.97 o 
  -3  21   2       11.14       74.67    386.36 o 
  -2  21   2       13.80      181.82    360.39 o 
  -1  21   2       13.82      -55.19    405.84 o 
   0  21   2      123.24      399.35    431.81 o 
   1  21   2        7.04      136.36    418.83 o 
 -23   1   3      105.07      242.15    301.57 o 
 -22   1   3      552.26      498.54    301.84 o 
 -21   1   3       76.45      176.20    258.91 o 
 -20   1   3      817.73     1127.43    359.15 o 
 -19   1   3      200.21      337.21    301.84 o 
 -18   1   3      115.84      143.95    240.83 o 
 -17   1   3       15.47      146.95    243.59 o 
 -16   1   3     1592.05     1236.32    324.49 o 
 -15   1   3       63.40      239.87    209.83 o 
 -14   1   3     2769.45     2479.44    351.95 o 
 -13   1   3       24.15      183.39    188.66 o 
 -12   1   3     1835.18     1804.03    286.28 o 
 -11   1   3      221.45      255.79    201.30 o 
 -10   1   3       21.90       68.90    143.05 o 
  -9   1   3      897.07      695.22    171.80 o 
  -8   1   3     1444.83     1256.04    159.93 o 
  -7   1   3     3092.03     2665.37    186.91 o 
  -6   1   3    11497.11    11642.37    386.51 o 
  -5   1   3      482.03      492.95     76.05 o 
  -4   1   3       23.95        4.73     57.37 o 
  -3   1   3        4.13       36.56     41.81 o 
  -2   1   3      117.53       94.63     36.21 o 
  -1   1   3      967.39      492.61     61.48 o 
   0   1   3        2.23      -17.22     38.47 o 
   1   1   3       96.09       92.69     56.15 o 
   2   1   3      591.92      489.46     78.82 o 
   3   1   3      712.93      536.02     81.96 o 
   4   1   3      134.34       77.95     67.46 o 
   5   1   3      257.38      173.93     78.80 o 
   6   1   3       92.55      114.32     95.27 o 
   7   1   3       98.31       11.85    111.16 o 
   8   1   3      598.99      405.03    125.34 o 
   9   1   3      268.20      234.95    123.16 o 
  10   1   3      847.20      778.78    148.00 o 
  11   1   3        2.19       80.44    135.49 o 
  12   1   3     1705.03     1602.06    195.54 o 
  13   1   3      105.14      174.94    145.30 o 
  14   1   3      134.21      198.35    189.84 o 
  15   1   3       77.89      308.70    191.35 o 
  16   1   3       15.20       12.41    229.12 o 
  17   1   3        1.79       32.21    262.98 o 
  18   1   3      271.59      516.98    278.37 o 
  19   1   3       34.75     -198.36    216.87 o 
  20   1   3      457.06      507.39    321.31 o 
  21   1   3       55.35      216.70    283.15 o 
 -23   2   3        3.51      -35.96    311.10 o 
 -22   2   3      139.10      249.70    301.36 o 
 -21   2   3        1.79      -22.29    284.65 o 
 -20   2   3       38.67       55.96    247.66 o 
 -19   2   3      363.50      232.49    291.90 o 
 -18   2   3       50.31      -23.09    272.72 o 
 -17   2   3        0.02       53.23    226.41 o 
 -16   2   3     1370.60     1184.01    321.38 o 
 -15   2   3      322.27       77.19    225.42 o 
 -14   2   3     1243.01     1094.24    272.04 o 
 -13   2   3      250.36      445.21    217.50 o 
 -12   2   3     9464.48     9594.14    462.71 o 
 -11   2   3       33.92      122.76    153.86 o 
 -10   2   3      257.35      388.76    160.44 o 
  -9   2   3       77.34      155.48    144.65 o 
  -8   2   3        0.27       -1.93     99.36 o 
  -7   2   3     1092.72     1022.02    107.49 o 
  -6   2   3     8167.37     8295.15    340.63 o 
  -5   2   3     2987.31     2643.87    132.76 o 
  -4   2   3      645.09      621.50     67.16 o 
  -3   2   3       58.02       17.43     47.27 o 
  -2   2   3     2603.41     2129.12    126.06 o 
  -1   2   3       13.77       52.39     66.18 o 
   0   2   3       44.54       51.56     52.77 o 
   1   2   3      117.37       85.82     52.96 o 
   2   2   3      370.12      326.29     64.20 o 
   3   2   3      195.16      200.32     63.12 o 
   4   2   3     1093.81     1122.34    103.48 o 
   5   2   3        0.28       -3.85     74.94 o 
   6   2   3    10060.53     9917.78    295.76 o 
   7   2   3        5.59       26.81    113.33 o 
   8   2   3     2385.00     2266.01    183.72 o 
   9   2   3        3.36       59.47    111.00 o 
  10   2   3      257.52      218.04    118.04 o 
  11   2   3       52.18      130.01    119.24 o 
  12   2   3        4.86       11.13    127.26 o 
  13   2   3        2.22      -45.61    166.44 o 
  14   2   3      500.97      659.08    208.05 o 
  15   2   3      280.32      282.66    202.60 o 
  16   2   3      233.84      212.97    217.47 o 
  17   2   3      181.95      160.65    251.19 o 
  18   2   3     1292.90     1373.39    350.05 o 
  19   2   3        1.43      193.53    267.17 o 
  20   2   3        4.30       -9.59    268.14 o 
  21   2   3      207.75       92.51    264.45 o 
 -23   3   3      706.62      383.23    318.28 o 
 -22   3   3       20.98       -1.08    316.42 o 
 -21   3   3      259.84      216.16    293.19 o 
 -20   3   3       36.72       72.99    257.00 o 
 -19   3   3       72.06      148.98    273.18 o 
 -18   3   3       44.30      -15.40    240.93 o 
 -17   3   3     9479.98     8723.07    685.70 o 
 -16   3   3        5.39       69.31    241.28 o 
 -15   3   3      606.97      864.11    291.90 o 
 -14   3   3       24.34      -22.35    154.92 o 
 -13   3   3     2261.74     2241.22    267.26 o 
 -12   3   3       52.13      -30.84    138.06 o 
 -11   3   3    12595.60    12707.35    510.23 o 
 -10   3   3       49.87      -34.39    139.96 o 
  -9   3   3     1867.44     2148.93    226.61 o 
  -8   3   3       51.76       43.41     93.48 o 
  -7   3   3      238.58      277.74     84.77 o 
  -6   3   3      484.95      433.67     78.72 o 
  -5   3   3   390740.41   421837.06  11099.51 o 
  -4   3   3      107.81       -5.00     54.63 o 
  -3   3   3    78304.47    84724.73   3231.61 o 
  -2   3   3       12.06       -8.40     53.48 o 
  -1   3   3      223.08      394.42     90.43 o 
   0   3   3       24.14        8.35     62.73 o 
   1   3   3     1702.69     1476.55     83.14 o 
   2   3   3       74.32       26.50     52.56 o 
   3   3   3        5.31       41.20     59.20 o 
   4   3   3        0.56       47.25     62.59 o 
   5   3   3    30086.52    30277.86    935.80 o 
   6   3   3       78.74       80.90     92.05 o 
   7   3   3       82.06      119.05    110.52 o 
   8   3   3        2.97      -44.43    101.49 o 
   9   3   3      564.76      526.13    126.12 o 
  10   3   3        1.10       69.15    137.72 o 
  11   3   3     4271.52     4244.10    258.76 o 
  12   3   3        0.55       28.23    157.51 o 
  13   3   3      430.24      611.86    203.85 o 
  14   3   3       77.39      -34.14    194.21 o 
  15   3   3        0.31      -86.72    179.04 o 
  16   3   3      206.89      208.15    220.34 o 
  17   3   3     1730.20     1554.37    308.18 o 
  18   3   3        6.74      -21.93    236.09 o 
  19   3   3       28.02      123.45    281.68 o 
  20   3   3      223.94      120.48    296.05 o 
 -23   4   3       74.85       -3.28    306.17 o 
 -22   4   3       14.57       27.81    315.92 o 
 -21   4   3      153.24      207.25    331.02 o 
 -20   4   3       90.69      323.49    315.51 o 
 -19   4   3       21.84       97.64    252.03 o 
 -18   4   3     2089.94     2346.27    421.23 o 
 -17   4   3      245.76      443.61    279.53 o 
 -16   4   3      446.79      247.14    198.37 o 
 -15   4   3      246.04      335.71    219.57 o 
 -14   4   3       82.26       79.90    173.70 o 
 -13   4   3        0.00      -88.22    131.82 o 
 -12   4   3        3.20      -68.11    130.91 o 
 -11   4   3      812.17      829.77    252.10 o 
 -10   4   3       19.60       52.43    136.87 o 
  -9   4   3      138.85       33.11    135.41 o 
  -8   4   3       99.30       75.65    104.61 o 
  -7   4   3       68.84      128.44     84.95 o 
  -6   4   3     4243.48     4303.44    235.22 o 
  -5   4   3     1504.01     1425.26    106.49 o 
  -4   4   3    13213.13    11744.03    238.03 o 
  -3   4   3        2.97       -6.00     64.67 o 
  -2   4   3      415.52      378.80     75.69 o 
  -1   4   3       81.23       55.89     55.34 o 
   0   4   3        5.72       65.01     43.06 o 
   1   4   3      533.70      465.90     62.25 o 
   2   4   3     6747.82     6790.73    198.88 o 
   3   4   3        9.21       -3.05     56.07 o 
   4   4   3     1354.55     1376.82    105.37 o 
   5   4   3     1375.60     1271.17    116.20 o 
   6   4   3     1000.19      929.38    116.12 o 
   7   4   3        9.68      -17.24     95.03 o 
   8   4   3       26.82      158.23     98.21 o 
   9   4   3       95.36      115.63    107.14 o 
  10   4   3      777.24      747.48    180.13 o 
  11   4   3       14.83     -111.64    138.48 o 
  12   4   3      485.89      521.94    193.79 o 
  13   4   3        2.68      -24.25    175.46 o 
  14   4   3     1020.00      775.54    241.35 o 
  15   4   3      123.41      206.79    207.33 o 
  16   4   3      864.18      977.93    268.54 o 
  17   4   3        1.46      -48.31    215.73 o 
  18   4   3       96.14       37.26    208.70 o 
  19   4   3      276.57      307.24    342.53 o 
  20   4   3      602.56      581.59    312.12 o 
 -23   5   3       11.03     -120.38    295.82 o 
 -22   5   3      594.68      573.40    333.56 o 
 -21   5   3       11.01      240.19    297.79 o 
 -20   5   3      165.14      377.76    296.05 o 
 -19   5   3      663.69      918.45    347.80 o 
 -18   5   3     2640.47     2583.29    631.49 o 
 -17   5   3      204.20      233.92    203.41 o 
 -16   5   3     1058.28      895.92    250.93 o 
 -15   5   3      146.70      176.12    202.67 o 
 -14   5   3       25.88      -36.82    178.38 o 
 -13   5   3       90.51       93.52    158.63 o 
 -12   5   3     6713.32     6518.75    405.29 o 
 -11   5   3       20.05       96.63    141.58 o 
 -10   5   3      195.90       64.22    134.75 o 
  -9   5   3      801.22      823.56    176.20 o 
  -8   5   3        1.47      -15.67    103.39 o 
  -7   5   3       38.15       99.05     98.72 o 
  -6   5   3      314.53      314.96     91.71 o 
  -5   5   3      661.08      581.57     84.64 o 
  -4   5   3     1072.92     1026.67    111.91 o 
  -3   5   3      557.51      454.85     79.53 o 
  -2   5   3     1444.62     1318.05    112.72 o 
  -1   5   3      271.88       89.64     70.24 o 
   0   5   3     1629.60     1635.97    105.46 o 
   1   5   3      637.09      482.29     71.22 o 
   2   5   3     1016.17     1188.42     95.27 o 
   3   5   3      990.07      926.50     93.63 o 
   4   5   3     2614.05     2656.79    141.70 o 
   5   5   3      667.31      701.03    106.05 o 
   6   5   3     1990.80     2138.98    139.08 o 
   7   5   3       55.75       61.15     91.87 o 
   8   5   3     4017.79     3836.83    183.22 o 
   9   5   3      534.68      677.96    145.22 o 
  10   5   3     3629.21     3856.60    277.83 o 
  11   5   3       22.13      -21.72    152.26 o 
  12   5   3      338.66      284.21    192.14 o 
  13   5   3      146.65       24.46    178.41 o 
  14   5   3      407.43      382.91    221.58 o 
  15   5   3      337.40      231.54    219.03 o 
  16   5   3     1706.08     2002.45    322.90 o 
  17   5   3        0.18      -38.62    192.82 o 
  18   5   3      492.03      684.05    262.64 o 
  19   5   3        8.55      108.84    284.57 o 
  20   5   3     2185.84     2129.41    452.27 o 
 -22   6   3        1.08      -20.61    308.10 o 
 -21   6   3      318.79      440.10    317.01 o 
 -20   6   3        6.44       65.59    270.86 o 
 -19   6   3      157.47      424.09    287.78 o 
 -18   6   3       17.96      131.74    216.60 o 
 -17   6   3     7498.18     7273.86    525.59 o 
 -16   6   3        7.50       27.33    193.28 o 
 -15   6   3     6934.69     7108.71    487.66 o 
 -14   6   3       35.68      -53.31    167.24 o 
 -13   6   3      307.16      259.47    163.86 o 
 -12   6   3        1.97      -85.18    150.64 o 
 -11   6   3     2649.34     2508.59    267.65 o 
 -10   6   3       48.73      134.63    142.12 o 
  -9   6   3       38.30      -64.60     88.42 o 
  -8   6   3       26.30       -8.93     95.78 o 
  -7   6   3    16151.05    16585.99    356.48 o 
  -6   6   3        1.24        6.23     91.00 o 
  -5   6   3      437.95      582.55     98.83 o 
  -4   6   3       47.46       68.93     81.19 o 
  -3   6   3     1199.01     1375.22    121.81 o 
  -2   6   3        4.65       53.73     82.85 o 
  -1   6   3    38219.00    40820.93    844.85 o 
   0   6   3       25.79      -52.56     67.32 o 
   1   6   3     2461.93     2381.69    130.70 o 
   2   6   3        9.90       42.56     86.24 o 
   3   6   3     7665.65     8316.05    282.94 o 
   4   6   3        7.46       11.60    109.68 o 
   5   6   3    44372.41    50532.37   1946.13 o 
   6   6   3        7.23       -6.07    109.30 o 
   7   6   3     7116.63     7073.32    322.72 o 
   8   6   3      153.02      113.42    121.00 o 
   9   6   3    10312.11    10871.54    429.14 o 
  10   6   3        2.55      210.44    137.91 o 
  11   6   3     2332.90     2240.43    247.37 o 
  12   6   3        2.69      175.56    177.58 o 
  13   6   3     3655.06     3608.77    368.12 o 
  14   6   3      234.12       86.09    206.97 o 
  15   6   3       73.13      154.50    217.62 o 
  16   6   3       73.90       30.56    212.76 o 
  17   6   3      112.59       41.39    229.38 o 
  18   6   3        1.48      233.52    236.42 o 
  19   6   3      398.12      706.46    280.26 o 
  20   6   3      301.13      284.05    289.37 o 
 -22   7   3       37.85      271.35    313.89 o 
 -21   7   3       52.64      -17.87    274.38 o 
 -20   7   3      300.61      -95.68    307.73 o 
 -19   7   3       76.24      170.47    224.09 o 
 -18   7   3        7.53       55.20    218.65 o 
 -17   7   3      112.21      259.93    216.24 o 
 -16   7   3      664.13      564.09    233.15 o 
 -15   7   3       19.08      118.48    198.54 o 
 -14   7   3     6462.69     6348.77    457.75 o 
 -13   7   3      154.05      233.36    184.68 o 
 -12   7   3      578.13      323.20    156.90 o 
 -11   7   3      912.44     1048.48    204.67 o 
 -10   7   3     1327.94     1468.38    222.73 o 
  -9   7   3      428.92      536.04    168.67 o 
  -8   7   3      822.90      918.28    123.52 o 
  -7   7   3       31.28       76.34     96.42 o 
  -6   7   3      922.09     1018.62    125.07 o 
  -5   7   3      147.60      150.97    101.80 o 
  -4   7   3        3.51       -4.70     96.87 o 
  -3   7   3      534.59      432.35    106.42 o 
  -2   7   3     3429.53     3196.81    202.33 o 
  -1   7   3       36.27       93.14     99.47 o 
   0   7   3     1150.50     1034.64    125.52 o 
   1   7   3       12.63       33.60     81.78 o 
   2   7   3      677.89      621.11    127.73 o 
   3   7   3      513.29      609.12    132.51 o 
   4   7   3     2501.34     2554.43    198.33 o 
   5   7   3       31.16       48.81    113.57 o 
   6   7   3     1025.41      730.17    145.55 o 
   7   7   3       69.24       90.15    120.98 o 
   8   7   3      328.90      487.93    142.54 o 
   9   7   3      795.13      718.24    157.86 o 
  10   7   3        5.62      104.22    148.00 o 
  11   7   3      319.15      238.47    170.45 o 
  12   7   3      418.85      519.66    189.21 o 
  13   7   3       70.14      130.95    170.31 o 
  14   7   3      126.79       77.16    201.02 o 
  15   7   3       58.91      -33.55    215.44 o 
  16   7   3        3.41       24.54    225.06 o 
  17   7   3     1076.47     1042.82    297.42 o 
  18   7   3       21.10      195.01    254.79 o 
  19   7   3      114.44      170.08    272.41 o 
 -22   8   3      809.92      823.87    392.91 o 
 -21   8   3      216.85       42.90    305.40 o 
 -20   8   3      403.85      240.10    241.97 o 
 -19   8   3       15.04      117.37    224.73 o 
 -18   8   3      212.84      494.52    258.53 o 
 -17   8   3      266.04      465.17    226.92 o 
 -16   8   3     1142.02     1163.14    283.69 o 
 -15   8   3       96.71      113.35    197.83 o 
 -14   8   3     3451.16     3410.64    358.58 o 
 -13   8   3     1329.37     1564.22    276.82 o 
 -12   8   3      893.48      825.75    208.07 o 
 -11   8   3       23.46       61.19    154.55 o 
 -10   8   3      199.42       65.57    146.38 o 
  -9   8   3      980.41      989.05    193.63 o 
  -8   8   3      775.97      851.52    117.51 o 
  -7   8   3      247.27      309.25     87.29 o 
  -6   8   3     1705.42     1708.86    150.76 o 
  -5   8   3       31.17       -9.59     97.23 o 
  -4   8   3     4099.17     4225.61    220.86 o 
  -3   8   3     1111.23      909.79    135.35 o 
  -2   8   3     2708.16     2708.22    208.80 o 
  -1   8   3     1213.79     1149.77    160.93 o 
   0   8   3      507.62      573.09    127.56 o 
   1   8   3     2731.74     2712.13    167.49 o 
   2   8   3    17349.03    18288.82    374.20 o 
   3   8   3       51.32       42.57    120.32 o 
   4   8   3      847.53      806.27    143.20 o 
   5   8   3     4208.73     4350.53    259.60 o 
   6   8   3    10453.02    10338.94    448.00 o 
   7   8   3     1009.87     1090.61    168.00 o 
   8   8   3      426.19      246.93    128.46 o 
   9   8   3     1084.11      943.90    185.28 o 
  10   8   3     1952.92     1715.73    228.22 o 
  11   8   3        9.46       66.52    155.92 o 
  12   8   3     1159.55     1202.77    228.25 o 
  13   8   3      274.60      330.10    191.02 o 
  14   8   3      155.08       73.11    168.14 o 
  15   8   3      129.08      139.29    228.73 o 
  16   8   3      104.36      312.66    236.46 o 
  17   8   3      137.82      170.06    238.72 o 
  18   8   3     3608.64     3727.06    444.98 o 
  19   8   3      469.11      585.20    309.91 o 
 -21   9   3      258.16       76.28    348.14 o 
 -20   9   3        9.68      -22.51    247.21 o 
 -19   9   3     4511.65     4402.69    473.79 o 
 -18   9   3       55.19      132.50    235.99 o 
 -17   9   3      163.62       92.80    217.43 o 
 -16   9   3        5.30      -52.97    194.43 o 
 -15   9   3     3067.58     3218.40    375.65 o 
 -14   9   3       17.82       35.25    210.86 o 
 -13   9   3     2443.05     2698.07    325.71 o 
 -12   9   3        8.01      -86.66    159.80 o 
 -11   9   3     6212.10     5934.90    405.60 o 
 -10   9   3       33.77       16.84    136.48 o 
  -9   9   3     4632.86     4479.63    329.09 o 
  -8   9   3       74.00       30.24    131.05 o 
  -7   9   3     4941.00     4929.54    217.21 o 
  -6   9   3       71.84       90.72    100.98 o 
  -5   9   3       50.38      131.47    103.09 o 
  -4   9   3       13.45       21.34     97.75 o 
  -3   9   3      594.02      690.91    133.73 o 
  -2   9   3       17.54       44.55    115.60 o 
  -1   9   3    18118.36    18999.15    685.52 o 
   0   9   3       11.13      246.90    113.30 o 
   1   9   3    10371.37    11057.06    307.07 o 
   2   9   3       10.94      -45.73     93.96 o 
   3   9   3     4003.73     3893.09    237.22 o 
   4   9   3      195.62      167.44    120.79 o 
   5   9   3     5078.62     5326.71    286.78 o 
   6   9   3        0.45       67.33    116.97 o 
   7   9   3     5467.77     6038.88    327.62 o 
   8   9   3        9.07      -35.34    138.48 o 
   9   9   3      265.17      397.55    172.66 o 
  10   9   3        6.66      -35.06    147.17 o 
  11   9   3       63.28      295.13    178.25 o 
  12   9   3       71.96      -31.09    165.93 o 
  13   9   3      181.31      148.03    172.30 o 
  14   9   3       27.84      -21.37    178.76 o 
  15   9   3       43.45       89.54    189.27 o 
  16   9   3      206.10      145.03    245.35 o 
  17   9   3     1017.83      835.96    292.18 o 
  18   9   3      189.44      240.92    285.71 o 
  19   9   3       43.97       79.24    271.32 o 
 -21  10   3       17.75      -36.47    263.87 o 
 -20  10   3     1705.60     1627.39    342.41 o 
 -19  10   3      285.89      314.01    250.47 o 
 -18  10   3      595.57      369.12    261.16 o 
 -17  10   3      159.63      330.03    237.07 o 
 -16  10   3       10.99        9.64    217.16 o 
 -15  10   3       71.74       10.24    218.91 o 
 -14  10   3      100.47      154.07    206.39 o 
 -13  10   3      771.51      676.56    241.97 o 
 -12  10   3       31.68      -51.53    197.53 o 
 -11  10   3      122.82      225.19    169.86 o 
 -10  10   3       86.89      128.87    149.31 o 
  -9  10   3        0.00      186.65    157.63 o 
  -8  10   3     1531.72     1465.02    224.03 o 
  -7  10   3       97.36       91.74    117.55 o 
  -6  10   3      690.58      793.76    130.03 o 
  -5  10   3       14.02       50.90    100.08 o 
  -4  10   3       56.14      121.59    107.84 o 
  -3  10   3       12.65      -14.79    106.94 o 
  -2  10   3      549.33      811.27    152.71 o 
  -1  10   3      164.28      170.03    123.52 o 
   0  10   3      150.08      131.81    110.20 o 
   1  10   3       15.73      -11.74    127.54 o 
   2  10   3      611.99      511.13    118.68 o 
   3  10   3      577.73      402.65    131.57 o 
   4  10   3     2307.74     2454.19    211.76 o 
   5  10   3      184.32      142.25    133.10 o 
   6  10   3       91.34      143.30    133.07 o 
   7  10   3      267.15      314.83    156.48 o 
   8  10   3      209.46      183.84    163.06 o 
   9  10   3       59.10      148.14    161.23 o 
  10  10   3        1.27       27.40    170.15 o 
  11  10   3        0.01       -9.78    174.95 o 
  12  10   3       80.60      160.88    177.80 o 
  13  10   3       93.83      -33.81    186.38 o 
  14  10   3       93.78      212.52    189.52 o 
  15  10   3       58.04      203.04    205.70 o 
  16  10   3       73.25      -54.95    240.73 o 
  17  10   3        1.24       37.07    341.92 o 
  18  10   3       22.23      -53.84    371.53 o 
 -20  11   3       45.17      279.21    274.49 o 
 -19  11   3        2.50      -33.87    243.22 o 
 -18  11   3     1645.91     1461.34    322.18 o 
 -17  11   3      243.59      328.27    234.55 o 
 -16  11   3      487.35      655.26    255.13 o 
 -15  11   3        0.04      188.90    210.78 o 
 -14  11   3     3825.66     3892.25    396.26 o 
 -13  11   3       17.34       40.50    192.09 o 
 -12  11   3      277.32      238.39    200.56 o 
 -11  11   3      185.85      118.07    178.49 o 
 -10  11   3     2716.88     2634.69    305.43 o 
  -9  11   3       18.93       32.22    163.05 o 
  -8  11   3      304.49      358.00    161.06 o 
  -7  11   3       30.24      -81.98    133.83 o 
  -6  11   3     7917.63     7037.67    346.09 o 
  -5  11   3       57.54      106.15    139.27 o 
  -4  11   3     2184.69     2041.55    189.40 o 
  -3  11   3     1048.84     1040.58    153.36 o 
  -2  11   3       56.00       87.90    124.68 o 
  -1  11   3     1991.88     1981.90    213.47 o 
   0  11   3     1050.68     1217.53    162.47 o 
   1  11   3     2874.53     2932.81    272.79 o 
   2  11   3     1018.50     1151.34    146.91 o 
   3  11   3       64.38       46.41    117.78 o 
   4  11   3     3172.67     3830.87    267.08 o 
   5  11   3       96.74       62.82    133.42 o 
   6  11   3       16.42       22.91    140.06 o 
   7  11   3        5.48      124.92    149.53 o 
   8  11   3     2736.00     2762.68    268.29 o 
   9  11   3       84.83      302.87    173.47 o 
  10  11   3      634.26      734.45    201.88 o 
  11  11   3        3.24      -51.36    181.85 o 
  12  11   3     1891.78     2025.15    277.26 o 
  13  11   3       14.33      115.93    190.62 o 
  14  11   3     1627.74     1486.31    305.32 o 
  15  11   3      305.82      232.68    244.38 o 
  16  11   3       14.85       91.95    254.56 o 
  17  11   3        0.00      -31.40    321.92 o 
 -19  12   3       15.42       37.77    230.30 o 
 -18  12   3       52.03       92.89    248.29 o 
 -17  12   3      273.00      416.63    251.62 o 
 -16  12   3       12.96     -141.32    222.57 o 
 -15  12   3     6223.24     6095.19    510.88 o 
 -14  12   3        5.13      -38.92    205.40 o 
 -13  12   3      530.54      531.33    242.31 o 
 -12  12   3       12.59      190.72    206.23 o 
 -11  12   3      441.33      512.85    223.78 o 
 -10  12   3      311.10      291.95    199.32 o 
  -9  12   3    12821.89    12813.63    590.23 o 
  -8  12   3        0.10     -113.09    154.11 o 
  -7  12   3     1384.65     1266.66    198.84 o 
  -6  12   3       37.19       74.23    137.12 o 
  -5  12   3    10114.07     8856.19    600.64 o 
  -4  12   3       32.05       25.17    119.82 o 
  -3  12   3    10634.12    10106.55    388.19 o 
  -2  12   3       64.98       81.37    136.88 o 
  -1  12   3     5135.03     5400.03    330.14 o 
   0  12   3      102.37       55.50    125.43 o 
   1  12   3      703.01      677.84    188.55 o 
   2  12   3        0.16      -73.43    113.61 o 
   3  12   3     3465.43     3451.93    227.69 o 
   4  12   3       51.40      105.97    137.64 o 
   5  12   3       63.05      132.94    156.53 o 
   6  12   3       29.49        5.02    148.10 o 
   7  12   3     6777.17     6599.69    374.17 o 
   8  12   3        4.81       62.94    192.12 o 
   9  12   3      555.23      458.62    214.12 o 
  10  12   3        8.86      -40.57    193.83 o 
  11  12   3      689.52      664.71    258.15 o 
  12  12   3        1.16       45.04    207.30 o 
  13  12   3       81.32      215.80    239.58 o 
  14  12   3      101.82     -197.47    227.63 o 
  15  12   3       43.94       91.35    233.01 o 
  16  12   3       72.37      248.19    258.86 o 
  17  12   3       41.11       19.77    272.46 o 
 -18  13   3        0.04      469.84    265.02 o 
 -17  13   3      175.03      404.55    280.55 o 
 -16  13   3       96.32      268.04    233.23 o 
 -15  13   3       49.20      198.32    230.41 o 
 -14  13   3      549.00      798.56    249.22 o 
 -13  13   3      589.71      841.08    257.21 o 
 -12  13   3      375.29      286.38    221.39 o 
 -11  13   3       13.57      -70.91    192.58 o 
 -10  13   3      130.25       91.00    200.92 o 
  -9  13   3        2.01      -41.02    173.45 o 
  -8  13   3      402.05      320.05    196.14 o 
  -7  13   3      430.91      401.73    171.74 o 
  -6  13   3     1585.70     1646.14    218.35 o 
  -5  13   3      524.81      429.30    162.36 o 
  -4  13   3        3.35      -43.61    127.14 o 
  -3  13   3      201.90      212.30    139.78 o 
  -2  13   3      208.00      148.93    154.41 o 
  -1  13   3        3.39      -51.95    125.42 o 
   0  13   3      129.19      162.14    140.05 o 
   1  13   3        2.19       55.80    172.39 o 
   2  13   3      900.38      829.21    212.29 o 
   3  13   3        0.07       21.58    180.34 o 
   4  13   3      435.67      289.88    203.70 o 
   5  13   3        6.54       95.13    195.40 o 
   6  13   3     1323.22     1789.99    277.73 o 
   7  13   3      270.00      326.20    228.96 o 
   8  13   3        4.94      234.31    219.71 o 
   9  13   3      324.76      269.45    219.80 o 
  10  13   3       16.98      127.30    222.89 o 
  11  13   3      115.30      206.43    230.02 o 
  12  13   3      166.64      571.82    258.00 o 
  13  13   3       20.09       43.38    244.39 o 
  14  13   3        4.52        3.07    249.02 o 
  15  13   3        9.94       16.32    262.30 o 
  16  13   3       18.99      302.71    288.67 o 
 -18  14   3       16.07      103.25    274.98 o 
 -17  14   3      474.34      683.43    277.53 o 
 -16  14   3        9.79      396.90    261.16 o 
 -15  14   3      312.34      601.76    259.09 o 
 -14  14   3      208.48      237.10    230.18 o 
 -13  14   3        6.11      179.83    212.56 o 
 -12  14   3      892.19     1089.53    286.60 o 
 -11  14   3     1449.02     1119.60    272.43 o 
 -10  14   3    10737.69    10118.25    582.68 o 
  -9  14   3      467.76      350.98    226.05 o 
  -8  14   3       73.20      257.00    179.61 o 
  -7  14   3     1171.76      994.11    200.82 o 
  -6  14   3     1635.47     1776.81    234.86 o 
  -5  14   3        9.68      128.76    152.34 o 
  -4  14   3       62.33      162.69    187.34 o 
  -3  14   3     1191.80     1217.97    194.69 o 
  -2  14   3       86.23      131.71    179.77 o 
  -1  14   3      786.80      563.82    207.42 o 
   0  14   3       82.83      330.44    211.48 o 
   1  14   3      196.45      197.72    201.66 o 
   2  14   3     1362.59     1554.03    263.22 o 
   3  14   3       40.28      292.99    207.65 o 
   4  14   3      630.85      666.20    227.39 o 
   5  14   3       51.69      -63.07    191.43 o 
   6  14   3      623.55      626.76    228.21 o 
   7  14   3       87.37      102.94    208.37 o 
   8  14   3       49.25       49.99    205.22 o 
   9  14   3      172.51      295.25    213.39 o 
  10  14   3      274.25      503.94    247.39 o 
  11  14   3        0.85      157.66    248.57 o 
  12  14   3      807.99      740.06    264.05 o 
  13  14   3       13.90      -87.60    235.56 o 
  14  14   3       97.60      352.50    282.13 o 
  15  14   3        0.13       38.37    250.66 o 
 -17  15   3      131.66      152.24    264.39 o 
 -16  15   3      166.29      345.18    272.64 o 
 -15  15   3      982.65     1031.55    299.03 o 
 -14  15   3        2.67      260.07    247.42 o 
 -13  15   3      157.86      491.98    248.76 o 
 -12  15   3       70.89      290.43    240.24 o 
 -11  15   3     2546.58     2623.23    353.63 o 
 -10  15   3      220.10      408.97    227.67 o 
  -9  15   3     4629.72     4605.57    419.90 o 
  -8  15   3       39.67      180.95    180.84 o 
  -7  15   3     6243.33     5726.92    374.32 o 
  -6  15   3       84.88      136.79    201.86 o 
  -5  15   3        0.28      -21.32    199.49 o 
  -4  15   3       19.80       16.69    237.14 o 
  -3  15   3    19745.38    19366.89    928.59 o 
  -2  15   3      284.63      379.64    228.80 o 
  -1  15   3        7.79      -57.40    176.96 o 
   0  15   3        4.22      -58.81    183.63 o 
   1  15   3        0.03      -39.04    188.36 o 
   2  15   3       18.65      180.57    195.49 o 
   3  15   3     3115.78     2883.16    331.59 o 
   4  15   3        0.18      -55.19    193.81 o 
   5  15   3      371.86      532.65    232.06 o 
   6  15   3       27.38      -32.64    189.84 o 
   7  15   3       27.82      -48.30    214.91 o 
   8  15   3       22.21       85.80    224.98 o 
   9  15   3      213.96      510.52    248.17 o 
  10  15   3       10.45      141.36    230.93 o 
  11  15   3      457.52      738.82    275.39 o 
  12  15   3       20.65      185.44    254.35 o 
  13  15   3       13.11      144.53    250.19 o 
  14  15   3       42.76       93.36    259.37 o 
 -15  16   3      290.11      291.59    353.89 o 
 -14  16   3        2.18       24.74    261.36 o 
 -13  16   3       93.42      249.87    291.67 o 
 -12  16   3      286.86      618.67    323.68 o 
 -11  16   3        1.28       92.28    260.24 o 
 -10  16   3       86.65      254.19    288.86 o 
  -9  16   3      429.66      676.58    308.30 o 
  -8  16   3      856.23     1035.50    272.19 o 
  -7  16   3      129.03      423.63    218.41 o 
  -6  16   3     1266.72     1283.83    272.24 o 
  -5  16   3      686.34      708.32    248.16 o 
  -4  16   3      798.34     1052.78    316.72 o 
  -3  16   3      150.23      236.63    251.10 o 
  -2  16   3     1089.51     1227.47    264.21 o 
  -1  16   3      697.30      543.51    226.15 o 
   0  16   3      504.33      809.17    240.26 o 
   1  16   3      476.36      462.63    232.99 o 
   2  16   3      201.43      581.99    235.76 o 
   3  16   3      816.22      987.01    270.20 o 
   4  16   3       31.31      345.93    219.01 o 
   5  16   3        0.35       72.46    206.92 o 
   6  16   3      148.10      591.39    249.91 o 
   7  16   3       79.93      303.72    233.07 o 
   8  16   3       96.25      363.67    251.22 o 
   9  16   3      247.75      460.19    261.90 o 
  10  16   3        6.61      -53.66    216.44 o 
  11  16   3      215.59      492.32    267.80 o 
  12  16   3       94.54      236.49    258.72 o 
  13  16   3      288.26      363.68    276.36 o 
 -14  17   3      833.79      681.81    477.27 o 
 -13  17   3        3.20      246.75    366.88 o 
 -12  17   3      269.62      717.52    487.01 o 
 -11  17   3      290.71      655.84    448.05 o 
 -10  17   3     1384.48     1165.57    483.76 o 
  -9  17   3       11.23       64.45    278.87 o 
  -8  17   3     2285.20     2395.86    422.40 o 
  -7  17   3        0.60      108.44    205.27 o 
  -6  17   3     4235.46     3912.14    409.71 o 
  -5  17   3        8.03      -75.08    213.74 o 
  -4  17   3      433.97      609.89    303.31 o 
  -3  17   3      366.59      272.26    293.08 o 
  -2  17   3    12143.06    12846.77    674.08 o 
  -1  17   3      933.91     1086.71    271.17 o 
   0  17   3     3879.51     3822.58    387.73 o 
   1  17   3       29.83      145.82    209.62 o 
   2  17   3       39.78      202.73    224.02 o 
   3  17   3      609.63      812.43    264.26 o 
   4  17   3      630.08      919.60    264.08 o 
   5  17   3      285.96       71.90    238.20 o 
   6  17   3     3033.28     3522.12    508.51 o 
   7  17   3      218.47      301.88    234.48 o 
   8  17   3      739.94      708.11    275.14 o 
   9  17   3        2.63       23.38    243.01 o 
  10  17   3      822.21     1081.68    313.47 o 
  11  17   3       31.64      222.10    256.72 o 
 -12  18   3       27.89      136.36    370.13 o 
 -11  18   3     1248.10     1451.28    529.21 o 
 -10  18   3       45.13      376.62    435.06 o 
  -9  18   3      502.08      642.85    428.57 o 
  -8  18   3        3.59      -81.17    344.15 o 
  -7  18   3     1614.21     1457.78    522.72 o 
  -6  18   3        5.01       68.18    376.62 o 
  -5  18   3     4549.38     4467.48    749.99 o 
  -4  18   3       30.71      233.76    337.66 o 
  -3  18   3       38.15      -91.91    277.35 o 
  -2  18   3      107.24      252.64    224.18 o 
  -1  18   3     5823.81     4966.90    437.67 o 
   0  18   3       58.70       96.51    269.37 o 
   1  18   3     6015.80     5758.04    466.32 o 
   2  18   3       12.34      104.78    226.46 o 
   3  18   3       44.63      432.74    253.05 o 
   4  18   3        0.00      330.42    235.10 o 
   5  18   3        7.46       77.84    232.62 o 
   6  18   3       25.32      218.37    251.43 o 
   7  18   3       52.54        0.92    242.43 o 
   8  18   3       14.69      211.30    314.91 o 
   9  18   3      111.90       90.57    347.53 o 
  10  18   3       33.52      299.51    379.87 o 
 -10  19   3     1052.67     1730.50    548.70 o 
  -9  19   3      525.28      711.03    509.73 o 
  -8  19   3      698.84     1402.58    538.95 o 
  -7  19   3        4.24       58.44    334.41 o 
  -6  19   3       33.07     -116.88    331.17 o 
  -5  19   3      636.99     1103.88    487.01 o 
  -4  19   3      421.11      311.68    415.58 o 
  -3  19   3      109.80      -71.43    334.41 o 
  -2  19   3     1648.80     1821.41    545.45 o 
  -1  19   3       32.38       46.54    273.81 o 
   0  19   3        1.27      265.58    286.58 o 
   1  19   3      124.44      331.17    438.31 o 
   2  19   3       35.42       66.48    316.13 o 
   3  19   3      574.70      621.23    330.58 o 
   4  19   3      800.64     1110.13    383.06 o 
   5  19   3      386.85      307.04    356.87 o 
   6  19   3      508.35     1013.38    401.49 o 
   7  19   3       23.09      -70.49    338.48 o 
   8  19   3      430.13      683.97    388.07 o 
  -8  20   3      298.51      760.43    323.72 o 
  -7  20   3        4.30      339.68    314.61 o 
  -6  20   3       10.51      459.82    321.52 o 
  -5  20   3        0.41      499.99    422.07 o 
  -4  20   3      269.17      889.60    461.03 o 
  -3  20   3       17.15      133.12    344.15 o 
  -2  20   3        1.40      279.22    415.58 o 
  -1  20   3        4.20      -61.69    373.37 o 
   0  20   3      657.21     1688.29    551.94 o 
   4  20   3       13.77     -230.52    448.05 o 
   5  20   3        4.66       87.66    477.27 o 
  -2  21   3        0.18      146.10    409.09 o 
  -1  21   3       67.03      574.67    454.54 o 
   0  21   3        0.41     -327.92    366.88 o 
 -24   0   4      389.45      146.10    389.61 o 
 -23   0   4      305.32      707.78    448.05 o 
 -22   0   4     5504.74     4610.34    834.41 o 
 -21   0   4      131.23      230.52    438.31 o 
 -20   0   4      857.62      905.83    477.27 o 
 -19   0   4        0.35      -90.91    363.63 o 
 -18   0   4     1602.85     1561.67    503.24 o 
 -17   0   4       15.52       81.17    347.40 o 
 -16   0   4     1619.58     1496.74    490.25 o 
 -15   0   4       68.14      188.31    314.93 o 
 -14   0   4     1028.92      999.99    334.41 o 
 -13   0   4       32.28     -142.86    198.05 o 
 -12   0   4   125811.60   129855.64   2847.37 o 
 -11   0   4      100.31      188.31    272.72 o 
 -10   0   4    12477.86    13775.82    847.39 o 
  -9   0   4       33.24      -39.04    137.23 o 
  -8   0   4    17485.42    17869.65    629.86 o 
  -7   0   4      219.42      240.54     91.51 o 
  -6   0   4    98433.22   103079.80   3155.12 o 
  -5   0   4        6.39       49.70     82.44 o 
  -4   0   4   128459.16   140245.34   5282.63 o 
  -3   0   4       21.80       29.62     53.20 o 
  -2   0   4     2109.51     1822.79    132.53 o 
  -1   0   4        2.33       19.23     72.50 o 
   0   0   4   192948.34   196010.45   2503.23 o 
   1   0   4       25.14       43.02     90.46 o 
   2   0   4      873.02      997.02    133.11 o 
   3   0   4       67.64       88.02     92.79 o 
   4   0   4       40.50      112.97    100.94 o 
   5   0   4       14.17      -26.11    111.33 o 
   6   0   4    28536.64    28519.96    738.09 o 
   7   0   4        1.16     -104.65    157.15 o 
   8   0   4      181.21       32.93    150.55 o 
   9   0   4      300.27      219.71    180.97 o 
  10   0   4      184.26      148.71    183.88 o 
  11   0   4       47.87       89.66    178.37 o 
  12   0   4     2824.00     2752.11    376.62 o 
  13   0   4      250.24      276.45    233.63 o 
  14   0   4      131.47      305.19    337.66 o 
  15   0   4      123.91     -194.80    334.41 o 
  16   0   4        8.54       -6.49    344.15 o 
  17   0   4       15.86      -84.41    314.93 o 
  18   0   4       48.64     -168.83    360.39 o 
  19   0   4      132.36       77.92    402.59 o 
  20   0   4       65.27      594.15    444.80 o 
 -24   1   4       52.13      181.72    305.79 o 
 -23   1   4     5039.98     3773.48    565.49 o 
 -22   1   4      509.77      664.81    339.19 o 
 -21   1   4     1902.31     1871.06    409.79 o 
 -20   1   4      134.14      236.89    278.36 o 
 -19   1   4        5.23      222.15    256.98 o 
 -18   1   4       10.53      157.63    244.43 o 
 -17   1   4     1140.06     1259.92    331.02 o 
 -16   1   4        7.56      107.14    224.99 o 
 -15   1   4      315.52      124.35    284.09 o 
 -14   1   4       79.99       -4.19    173.35 o 
 -13   1   4      419.48      639.92    292.20 o 
 -12   1   4      498.02      540.65    158.78 o 
 -11   1   4     1892.11     1967.30    224.99 o 
 -10   1   4      640.26      566.82    172.87 o 
  -9   1   4     3831.49     3824.16    263.44 o 
  -8   1   4      607.21      559.08    108.99 o 
  -7   1   4     4906.10     4838.23    178.58 o 
  -6   1   4        7.99       -2.66     62.45 o 
  -5   1   4      468.62      471.99     65.22 o 
  -4   1   4       39.73       99.46     48.76 o 
  -3   1   4     1070.98      823.80     64.76 o 
  -2   1   4        0.23       -7.70     45.16 o 
  -1   1   4      378.44      305.20     57.71 o 
   0   1   4      474.63      301.65     67.31 o 
   1   1   4     1801.85     1524.67    103.62 o 
   2   1   4      127.02      205.81     70.20 o 
   3   1   4      202.79      173.55     73.59 o 
   4   1   4      193.37      150.92     74.38 o 
   5   1   4     3623.07     3466.48    185.46 o 
   6   1   4       38.76        8.25    114.47 o 
   7   1   4      238.56      274.38    122.38 o 
   8   1   4        5.98      -64.59    100.11 o 
   9   1   4        1.03      -59.31    104.96 o 
  10   1   4        2.78      -11.71    104.48 o 
  11   1   4      221.66      271.09    131.53 o 
  12   1   4      196.42      218.90    133.88 o 
  13   1   4        1.51      117.14    161.57 o 
  14   1   4       11.50       23.52    180.25 o 
  15   1   4      302.34      410.71    282.46 o 
  16   1   4       40.83      -76.94    234.91 o 
  17   1   4      259.35      441.13    279.07 o 
  18   1   4       74.83      346.35    280.05 o 
  19   1   4       56.05       38.72    243.52 o 
  20   1   4       69.17       96.94    248.45 o 
 -23   2   4      359.90      493.05    365.91 o 
 -22   2   4        9.36       87.05    306.57 o 
 -21   2   4     1882.52     1379.25    408.34 o 
 -20   2   4      506.46      216.57    275.83 o 
 -19   2   4       48.65      140.06    269.87 o 
 -18   2   4       34.65       35.77    269.85 o 
 -17   2   4      274.10      261.85    267.64 o 
 -16   2   4        7.18       27.12    251.19 o 
 -15   2   4        4.70       39.02    236.61 o 
 -14   2   4      750.13      700.86    226.41 o 
 -13   2   4    22977.69    22389.73    714.17 o 
 -12   2   4     3480.64     3397.38    291.49 o 
 -11   2   4     3636.61     3443.25    282.67 o 
 -10   2   4      423.68      358.68    161.01 o 
  -9   2   4       72.64       38.97    107.51 o 
  -8   2   4      133.75       49.50     85.42 o 
  -7   2   4      653.18      665.63     94.55 o 
  -6   2   4        0.21       34.11     57.47 o 
  -5   2   4     2707.26     2670.06    162.61 o 
  -4   2   4      896.07      686.06     70.98 o 
  -3   2   4     2969.01     2802.25    122.04 o 
  -2   2   4      104.82      115.75     77.20 o 
  -1   2   4     1056.02      853.62    104.93 o 
   0   2   4      122.73       40.30     53.06 o 
   1   2   4      952.04      806.61     81.95 o 
   2   2   4      392.34      316.39     72.35 o 
   3   2   4     2347.94     2225.06    131.64 o 
   4   2   4       26.73        7.87     77.08 o 
   5   2   4      241.82      270.41    105.86 o 
   6   2   4       20.99       15.66    110.94 o 
   7   2   4      456.74      433.83    129.61 o 
   8   2   4       23.39      -83.05    106.23 o 
   9   2   4      189.66      329.95    118.73 o 
  10   2   4      275.02      241.25    123.57 o 
  11   2   4        2.15      -41.04    121.44 o 
  12   2   4        2.99      -44.48    161.78 o 
  13   2   4      547.23      602.63    206.18 o 
  14   2   4      369.20      318.44    195.15 o 
  15   2   4     1875.98     1799.36    302.15 o 
  16   2   4      286.68      360.39    276.63 o 
  17   2   4     4100.53     4042.70    512.72 o 
  18   2   4      276.08      393.27    283.86 o 
  19   2   4      268.28      319.47    298.62 o 
  20   2   4      154.80      283.44    303.87 o 
 -23   3   4       45.03      126.17    320.56 o 
 -22   3   4       21.75      400.97    351.25 o 
 -21   3   4       38.92      -47.32    279.97 o 
 -20   3   4     1310.33     1376.44    391.02 o 
 -19   3   4       24.63      121.96    253.30 o 
 -18   3   4        0.43      -68.18    267.45 o 
 -17   3   4        0.76       35.58    248.45 o 
 -16   3   4      339.63      396.10    266.31 o 
 -15   3   4       50.20       62.24    181.12 o 
 -14   3   4     9670.75     8814.38    537.87 o 
 -13   3   4        8.52       -9.31    144.85 o 
 -12   3   4    86565.12    87315.94   1359.57 o 
 -11   3   4       24.76       13.36    135.20 o 
 -10   3   4    10818.30    10995.90    449.78 o 
  -9   3   4       38.72     -111.22    111.22 o 
  -8   3   4    72695.59    80586.41   3026.28 o 
  -7   3   4       50.29       72.86     79.00 o 
  -6   3   4   143523.25   159149.59   4160.90 o 
  -5   3   4      115.84      107.81     60.90 o 
  -4   3   4    37434.30    37689.29   1255.00 o 
  -3   3   4       71.58       25.08     52.87 o 
  -2   3   4     3122.13     3505.77    179.05 o 
  -1   3   4       49.54       15.14     52.90 o 
   0   3   4      577.71      847.47     83.90 o 
   1   3   4        2.98       41.85     50.92 o 
   2   3   4    79309.70    85646.59   1271.92 o 
   3   3   4       27.05      -17.41     61.10 o 
   4   3   4    20892.39    22551.75    510.71 o 
   5   3   4        5.32       34.35    103.53 o 
   6   3   4      194.51      123.08    117.45 o 
   7   3   4       18.52       44.91    109.32 o 
   8   3   4     3248.94     3210.94    214.75 o 
   9   3   4        9.27       56.93    113.43 o 
  10   3   4     1342.35     1475.23    173.06 o 
  11   3   4       31.90     -107.91    147.73 o 
  12   3   4        2.63       40.21    155.63 o 
  13   3   4       22.07      140.64    185.52 o 
  14   3   4       42.61      192.48    196.05 o 
  15   3   4       45.80      -35.45    210.92 o 
  16   3   4      532.90      500.06    247.16 o 
  17   3   4        3.00      335.56    252.74 o 
  18   3   4        0.09     -148.09    227.73 o 
  19   3   4       37.31       89.17    264.40 o 
  20   3   4      126.80      236.80    279.01 o 
 -23   4   4      150.27       85.02    306.48 o 
 -22   4   4       27.54      300.45    312.71 o 
 -21   4   4       95.83       99.49    276.63 o 
 -20   4   4      123.83      158.82    308.26 o 
 -19   4   4      603.44      622.42    319.33 o 
 -18   4   4      378.51      480.72    283.98 o 
 -17   4   4     1098.83     1275.36    350.05 o 
 -16   4   4      299.47      487.70    224.49 o 
 -15   4   4      320.16      306.88    198.89 o 
 -14   4   4      765.93      833.80    210.34 o 
 -13   4   4      551.72      464.61    162.36 o 
 -12   4   4      286.93      348.31    161.99 o 
 -11   4   4    10211.71     9462.04    447.31 o 
 -10   4   4      945.74     1012.64    182.97 o 
  -9   4   4      151.19      223.97    121.20 o 
  -8   4   4       25.32       11.61    101.16 o 
  -7   4   4     1923.98     1956.00    146.39 o 
  -6   4   4      675.98      633.72     87.14 o 
  -5   4   4     8593.35     7974.70    212.06 o 
  -4   4   4      229.10      153.80     65.39 o 
  -3   4   4     1438.00     1301.13     97.68 o 
  -2   4   4       92.09       66.44     52.86 o 
  -1   4   4      170.91       94.60     62.56 o 
   0   4   4       19.38       32.91     45.01 o 
   1   4   4      160.42      218.18     57.58 o 
   2   4   4      800.34      716.28     79.95 o 
   3   4   4      946.14      883.78     93.31 o 
   4   4   4      780.05      663.21    106.12 o 
   5   4   4      147.08       82.61     95.66 o 
   6   4   4      250.63      176.61    105.08 o 
   7   4   4       45.02      -16.40     91.55 o 
   8   4   4        4.32       -5.15     96.34 o 
   9   4   4      362.60      417.72    128.91 o 
  10   4   4        2.22      105.30    147.20 o 
  11   4   4      386.52      400.42    180.55 o 
  12   4   4      222.92       83.04    186.51 o 
  13   4   4      196.87      186.59    194.19 o 
  14   4   4        4.91       33.47    195.78 o 
  15   4   4      690.18      526.54    236.79 o 
  16   4   4        4.75      -66.66    214.98 o 
  17   4   4       29.80      290.37    249.65 o 
  18   4   4      134.55      550.96    295.73 o 
  19   4   4      196.17      378.61    285.49 o 
  20   4   4      274.55      354.26    279.83 o 
 -23   5   4      101.48      332.99    332.30 o 
 -22   5   4      715.87      880.46    395.42 o 
 -21   5   4      150.70      -35.05    349.02 o 
 -20   5   4       15.79       91.86    266.75 o 
 -19   5   4        3.29      108.32    271.99 o 
 -18   5   4      153.94      202.11    222.99 o 
 -17   5   4     2728.05     2589.92    347.06 o 
 -16   5   4      380.92      411.48    216.92 o 
 -15   5   4      139.16       63.96    184.47 o 
 -14   5   4        2.39      -63.58    170.29 o 
 -13   5   4     1021.16     1188.41    216.83 o 
 -12   5   4      779.63     1001.52    195.78 o 
 -11   5   4     5889.56     5820.05    360.85 o 
 -10   5   4      206.07      206.11    112.92 o 
  -9   5   4     1749.33     1857.88    167.52 o 
  -8   5   4      116.17      158.30    113.33 o 
  -7   5   4      288.21      221.51    106.43 o 
  -6   5   4       72.62      125.21     80.52 o 
  -5   5   4      930.38      900.02     96.68 o 
  -4   5   4     1745.67     1596.11    122.08 o 
  -3   5   4     3378.92     3237.51    164.84 o 
  -2   5   4     4114.00     3509.18    175.12 o 
  -1   5   4      235.63      200.99     57.26 o 
   0   5   4     2618.09     2387.69    110.05 o 
   1   5   4      658.89      842.85     81.41 o 
   2   5   4     6584.13     6485.55    240.82 o 
   3   5   4      949.57      915.31    105.58 o 
   4   5   4      767.41      727.02    111.84 o 
   5   5   4     4324.23     4368.09    190.23 o 
   6   5   4       41.70      106.88     96.95 o 
   7   5   4      126.60      195.73     99.66 o 
   8   5   4       18.93      -24.59     92.89 o 
   9   5   4      120.32      175.01    141.20 o 
  10   5   4      513.07      756.38    190.26 o 
  11   5   4     1720.86     1683.28    253.85 o 
  12   5   4      101.91       15.96    189.10 o 
  13   5   4      169.22      177.59    200.95 o 
  14   5   4      211.01      250.34    213.68 o 
  15   5   4      419.85      416.87    229.40 o 
  16   5   4      208.98      179.59    203.25 o 
  17   5   4      204.95      219.76    242.99 o 
  18   5   4       32.86      350.82    240.41 o 
  19   5   4      184.02      547.46    325.41 o 
 -23   6   4        2.43      217.68    348.75 o 
 -22   6   4      105.85      189.77    295.63 o 
 -21   6   4        1.80       10.32    268.34 o 
 -20   6   4      518.11      430.82    331.73 o 
 -19   6   4      118.72      197.62    228.20 o 
 -18   6   4     1595.19     1774.57    308.51 o 
 -17   6   4       15.33      120.88    195.26 o 
 -16   6   4     2736.48     2264.50    334.25 o 
 -15   6   4       31.01      219.64    210.86 o 
 -14   6   4     9488.36     9100.81    514.85 o 
 -13   6   4       18.41      175.01    165.76 o 
 -12   6   4     3554.75     3372.01    304.51 o 
 -11   6   4        0.64      105.37    144.10 o 
 -10   6   4    17248.00    18672.66    499.78 o 
  -9   6   4       12.94       35.00    103.98 o 
  -8   6   4     1851.99     2022.03    214.63 o 
  -7   6   4       45.29      -13.79    105.70 o 
  -6   6   4     2466.09     2357.31    154.46 o 
  -5   6   4        3.68      -31.65     87.42 o 
  -4   6   4    29175.25    31329.83    828.53 o 
  -3   6   4      115.38       69.59     85.85 o 
  -2   6   4       48.47      -27.06     78.20 o 
  -1   6   4      555.39      398.49     85.61 o 
   0   6   4     7775.60     7827.48    190.65 o 
   1   6   4      382.14      317.04     87.86 o 
   2   6   4     1856.30     2201.69    137.28 o 
   3   6   4      147.79      -22.92     94.17 o 
   4   6   4     3883.88     4685.69    309.15 o 
   5   6   4        0.06      -48.89     91.71 o 
   6   6   4      108.40      228.13     98.43 o 
   7   6   4       49.94       28.33     86.08 o 
   8   6   4     6333.41     6526.68    330.47 o 
   9   6   4       88.65      172.72    134.07 o 
  10   6   4      235.73      182.40    146.34 o 
  11   6   4        3.65       43.71    163.29 o 
  12   6   4      487.80      466.06    211.60 o 
  13   6   4        3.76      161.12    211.06 o 
  14   6   4      206.62      277.70    198.66 o 
  15   6   4        9.60      102.15    219.35 o 
  16   6   4      718.97      572.68    259.65 o 
  17   6   4        4.16       73.98    245.86 o 
  18   6   4       65.81      370.36    252.65 o 
  19   6   4       83.06       31.50    236.09 o 
 -22   7   4      294.17      469.15    335.18 o 
 -21   7   4     1113.28      801.14    353.89 o 
 -20   7   4      343.45      294.53    245.76 o 
 -19   7   4      149.40      374.52    237.93 o 
 -18   7   4      555.88      527.13    253.54 o 
 -17   7   4      585.18      399.87    230.92 o 
 -16   7   4       68.82      -48.95    203.16 o 
 -15   7   4     1608.89     1493.54    279.12 o 
 -14   7   4     1091.38      848.14    228.49 o 
 -13   7   4     2243.30     2197.08    283.77 o 
 -12   7   4      335.30      530.22    180.25 o 
 -11   7   4     1901.09     1684.35    232.03 o 
 -10   7   4      499.99      431.36    151.94 o 
  -9   7   4     2298.65     2347.45    192.16 o 
  -8   7   4      167.56      168.57    104.94 o 
  -7   7   4       10.12       21.31     99.92 o 
  -6   7   4       22.31       26.87     97.49 o 
  -5   7   4     1349.22     1353.49    168.80 o 
  -4   7   4      127.39      170.51    109.77 o 
  -3   7   4      837.93      871.75    141.05 o 
  -2   7   4      866.46      693.14    131.97 o 
  -1   7   4       50.48       29.23     89.86 o 
   0   7   4     2822.86     2677.82    144.27 o 
   1   7   4     4679.59     4578.52    213.22 o 
   2   7   4       43.08       99.74    111.90 o 
   3   7   4       83.93       21.61    117.06 o 
   4   7   4       73.05       38.74    114.96 o 
   5   7   4      126.40      148.12     97.23 o 
   6   7   4       37.83       39.63     87.80 o 
   7   7   4      224.98      228.99    120.18 o 
   8   7   4        0.59       55.00    121.26 o 
   9   7   4     1371.44     1574.38    212.07 o 
  10   7   4      164.47      261.08    153.45 o 
  11   7   4      432.75      559.40    184.21 o 
  12   7   4      110.48       33.86    188.71 o 
  13   7   4       61.60       -3.22    193.12 o 
  14   7   4      162.41      -71.69    211.72 o 
  15   7   4       19.10      -54.60    213.18 o 
  16   7   4        0.81     -186.56    220.16 o 
  17   7   4     1687.95     1655.96    343.09 o 
  18   7   4       74.26      321.89    319.22 o 
  19   7   4        0.17       43.47    241.45 o 
 -22   8   4        2.06      219.26    323.48 o 
 -21   8   4     1205.21      946.43    305.63 o 
 -20   8   4      415.32      373.64    272.79 o 
 -19   8   4       98.77      216.51    216.65 o 
 -18   8   4      208.43      346.41    245.71 o 
 -17   8   4        8.83      -50.09    193.06 o 
 -16   8   4      114.27      242.07    214.61 o 
 -15   8   4      722.69      329.13    225.25 o 
 -14   8   4      272.77      170.72    195.95 o 
 -13   8   4       39.29       38.36    167.97 o 
 -12   8   4      178.07      187.00    165.95 o 
 -11   8   4      782.21      673.76    176.25 o 
 -10   8   4      133.10      172.33    143.53 o 
  -9   8   4        9.24      -61.24    121.34 o 
  -8   8   4       21.04       84.73    103.57 o 
  -7   8   4      926.74      734.93    122.97 o 
  -6   8   4      369.16      319.87    109.28 o 
  -5   8   4     2279.56     2254.54    175.24 o 
  -4   8   4     1356.11     1293.26    151.04 o 
  -3   8   4      275.98      253.74    123.94 o 
  -2   8   4     1125.71     1145.38    162.84 o 
  -1   8   4    14668.69    14739.51    420.52 o 
   0   8   4      639.95      687.44    158.25 o 
   1   8   4    16598.09    16867.13    342.27 o 
   2   8   4     1022.27     1079.58    150.02 o 
   3   8   4      929.79     1169.63    158.83 o 
   4   8   4      125.89      117.41    113.25 o 
   5   8   4      633.98      534.70    137.60 o 
   6   8   4       97.16       44.28    119.89 o 
   7   8   4     8114.71     8251.74    371.08 o 
   8   8   4       18.74       68.33    139.57 o 
   9   8   4     1787.49     1797.89    226.02 o 
  10   8   4      155.29      163.06    163.77 o 
  11   8   4      861.32      927.39    199.82 o 
  12   8   4      548.22      459.16    192.39 o 
  13   8   4     1966.18     1994.31    310.86 o 
  14   8   4      111.37      153.49    233.59 o 
  15   8   4       51.36       18.00    226.89 o 
  16   8   4      147.81      131.15    243.89 o 
  17   8   4      244.44      355.33    275.65 o 
  18   8   4      239.66      170.88    273.06 o 
 -21   9   4        6.97      297.76    268.66 o 
 -20   9   4       65.50      208.12    236.18 o 
 -19   9   4       89.45       59.34    222.53 o 
 -18   9   4      978.14      960.02    295.71 o 
 -17   9   4        0.27      122.80    212.67 o 
 -16   9   4     3602.07     3458.14    393.09 o 
 -15   9   4      127.35      116.47    207.76 o 
 -14   9   4    21071.91    20384.76   1329.58 o 
 -13   9   4       41.69      115.19    179.42 o 
 -12   9   4     3872.47     3760.91    342.96 o 
 -11   9   4        0.48      115.50    157.92 o 
 -10   9   4      142.94       52.69    156.15 o 
  -9   9   4      136.01       17.83    139.87 o 
  -8   9   4      499.87      531.11    159.24 o 
  -7   9   4      159.62      122.92     97.89 o 
  -6   9   4      276.64      335.84    108.95 o 
  -5   9   4       31.23       92.89    106.00 o 
  -4   9   4    18514.50    19661.05    522.51 o 
  -3   9   4       62.59       18.51    107.28 o 
  -2   9   4      758.44      736.44    152.79 o 
  -1   9   4        0.22       30.20    104.20 o 
   0   9   4    21489.15    23096.20    482.39 o 
   1   9   4       31.54       28.91     97.82 o 
   2   9   4    10918.52    11329.86    362.37 o 
   3   9   4       85.09      173.04    113.95 o 
   4   9   4      995.57     1100.80    159.15 o 
   5   9   4       18.10       96.35    116.59 o 
   6   9   4     9245.15    10001.78    398.50 o 
   7   9   4       54.52       18.07    137.61 o 
   8   9   4        0.17       19.87    149.17 o 
   9   9   4        8.30       50.52    150.91 o 
  10   9   4      558.53      721.60    186.09 o 
  11   9   4        8.97      -69.68    160.35 o 
  12   9   4       51.15       18.47    183.94 o 
  13   9   4       62.19      143.59    192.55 o 
  14   9   4      108.58      170.85    226.01 o 
  15   9   4       20.00       -5.08    234.84 o 
  16   9   4     1304.43     1220.07    321.03 o 
  17   9   4       80.27      255.96    271.34 o 
  18   9   4      474.39      316.76    388.29 o 
 -21  10   4      321.63      666.29    297.08 o 
 -20  10   4       20.26      117.42    240.42 o 
 -19  10   4      644.24      657.03    287.29 o 
 -18  10   4        7.20        1.55    217.93 o 
 -17  10   4      384.39      317.29    241.11 o 
 -16  10   4      151.01      439.28    237.36 o 
 -15  10   4        3.27      -50.68    200.45 o 
 -14  10   4      275.93      393.99    237.86 o 
 -13  10   4     2582.42     2773.23    334.26 o 
 -12  10   4       66.05      139.20    178.64 o 
 -11  10   4      518.76      481.85    193.74 o 
 -10  10   4      636.24      549.72    182.93 o 
  -9  10   4       73.08       10.80    142.10 o 
  -8  10   4       40.18      -18.77    125.99 o 
  -7  10   4       59.76      -28.29     93.36 o 
  -6  10   4        6.06      -34.36     96.09 o 
  -5  10   4        4.50       99.40    104.47 o 
  -4  10   4        2.66        6.12    101.30 o 
  -3  10   4      449.71      483.27    141.61 o 
  -2  10   4      208.48      416.68    137.74 o 
  -1  10   4     2588.69     2772.14    195.92 o 
   0  10   4        0.98       27.53    105.33 o 
   1  10   4      702.23      808.29    124.94 o 
   2  10   4      337.82      396.99    122.51 o 
   3  10   4      957.47     1047.04    155.72 o 
   4  10   4       14.36       58.83    120.64 o 
   5  10   4      407.89      504.86    152.61 o 
   6  10   4      167.57       93.42    141.14 o 
   7  10   4      477.21      500.01    165.17 o 
   8  10   4       59.69      115.22    162.63 o 
   9  10   4      256.54      327.18    175.77 o 
  10  10   4       23.98      -55.08    169.72 o 
  11  10   4       23.08       96.03    163.28 o 
  12  10   4       95.91      198.96    188.84 o 
  13  10   4       13.61      -87.46    167.12 o 
  14  10   4        0.11      -81.89    210.62 o 
  15  10   4       70.24      -58.38    282.24 o 
  16  10   4        0.71      217.82    334.64 o 
  17  10   4      667.43      407.61    377.56 o 
 -20  11   4       90.93      317.80    275.01 o 
 -19  11   4      651.77      464.92    272.41 o 
 -18  11   4      459.93      518.71    280.63 o 
 -17  11   4      646.19      995.30    299.78 o 
 -16  11   4       46.77      -27.46    233.62 o 
 -15  11   4      879.40      924.32    278.47 o 
 -14  11   4      885.88      771.63    254.65 o 
 -13  11   4      172.91       46.74    192.09 o 
 -12  11   4        1.70      141.20    198.28 o 
 -11  11   4        8.25        5.30    174.92 o 
 -10  11   4     1303.29     1353.87    235.39 o 
  -9  11   4     1483.04     1603.62    235.99 o 
  -8  11   4        1.72       26.18    130.13 o 
  -7  11   4       40.61       13.49    130.92 o 
  -6  11   4      865.39      728.63    137.78 o 
  -5  11   4      202.28      245.47    125.07 o 
  -4  11   4      263.95      270.40    117.08 o 
  -3  11   4     1395.56     1297.59    183.72 o 
  -2  11   4     1110.02     1419.32    192.73 o 
  -1  11   4    11622.50    12116.06    459.25 o 
   0  11   4       18.51        1.14    107.04 o 
   1  11   4     2984.88     2925.78    189.21 o 
   2  11   4       60.98       18.10    121.15 o 
   3  11   4     3088.21     3436.98    246.76 o 
   4  11   4       94.60       81.93    138.81 o 
   5  11   4      159.54      165.24    149.00 o 
   6  11   4      198.15      247.71    156.37 o 
   7  11   4      728.15      643.49    170.82 o 
   8  11   4      460.28      210.49    192.54 o 
   9  11   4       13.93       33.75    206.67 o 
  10  11   4       51.90       76.13    194.78 o 
  11  11   4     1863.31     1795.37    329.81 o 
  12  11   4        6.48      125.53    228.50 o 
  13  11   4      148.70      439.55    251.90 o 
  14  11   4      214.59      296.89    246.50 o 
  15  11   4        6.36      103.30    241.62 o 
  16  11   4        8.60       58.04    352.36 o 
  17  11   4       48.36      260.15    381.08 o 
 -20  12   4      358.94      265.66    235.99 o 
 -19  12   4        0.66      124.69    260.13 o 
 -18  12   4     2805.99     1989.47    348.15 o 
 -17  12   4      431.16      407.27    256.35 o 
 -16  12   4    15320.83    15684.74    784.41 o 
 -15  12   4        4.30      169.39    221.54 o 
 -14  12   4     9485.09     9183.52    582.09 o 
 -13  12   4       16.15      190.92    212.44 o 
 -12  12   4     6621.85     6286.39    469.44 o 
 -11  12   4        3.54     -165.27    179.93 o 
 -10  12   4      223.24      363.87    194.76 o 
  -9  12   4      151.43      110.44    166.31 o 
  -8  12   4       41.70      -13.24    138.68 o 
  -7  12   4        9.39       65.50    139.93 o 
  -6  12   4       44.48        7.63    131.23 o 
  -5  12   4       71.67       54.71    120.05 o 
  -4  12   4       50.85       17.72    119.47 o 
  -3  12   4        0.38      -26.09    128.64 o 
  -2  12   4     2957.43     2758.49    248.57 o 
  -1  12   4       35.62       66.31    119.49 o 
   0  12   4        2.45       -4.73    116.77 o 
   1  12   4       36.61       61.77    154.96 o 
   2  12   4      470.15      476.89    175.08 o 
   3  12   4      109.99        6.61    165.12 o 
   4  12   4        8.79      -26.90    165.97 o 
   5  12   4       33.55      -46.74    191.41 o 
   6  12   4     3684.88     3267.80    345.42 o 
   7  12   4       45.38       48.38    193.96 o 
   8  12   4     1223.15     1008.19    257.28 o 
   9  12   4       54.92       26.31    193.93 o 
  10  12   4      208.96      351.67    225.80 o 
  11  12   4       98.28       31.96    196.75 o 
  12  12   4      548.46      648.00    260.37 o 
  13  12   4       45.16      107.01    240.27 o 
  14  12   4      395.60      348.13    267.14 o 
  15  12   4       17.45       42.54    267.89 o 
  16  12   4      175.56      108.49    269.44 o 
 -19  13   4      674.68      698.84    283.18 o 
 -18  13   4        5.77       94.86    251.60 o 
 -17  13   4      798.80      660.40    278.03 o 
 -16  13   4       49.41      259.99    258.67 o 
 -15  13   4     1201.15     1078.29    306.01 o 
 -14  13   4       51.68      278.91    218.92 o 
 -13  13   4     2165.81     2102.91    330.82 o 
 -12  13   4      102.64      120.85    224.88 o 
 -11  13   4        5.18        5.20    194.50 o 
 -10  13   4      918.53      783.82    234.32 o 
  -9  13   4       69.89      195.59    190.73 o 
  -8  13   4      257.00      433.89    171.37 o 
  -7  13   4       23.02       81.11    148.80 o 
  -6  13   4       69.78      149.90    142.02 o 
  -5  13   4      752.22      731.36    191.58 o 
  -4  13   4        4.77      124.85    142.11 o 
  -3  13   4      826.24      633.28    163.55 o 
  -2  13   4       63.41       92.64    201.99 o 
  -1  13   4      204.53      217.77    170.90 o 
   0  13   4       35.23      146.98    162.44 o 
   1  13   4      126.19       53.93    173.04 o 
   2  13   4      379.09      479.92    210.90 o 
   3  13   4      142.56      257.51    194.84 o 
   4  13   4        6.38      -98.73    172.34 o 
   5  13   4     1197.60      971.68    255.56 o 
   6  13   4       11.12      109.27    193.62 o 
   7  13   4      100.95      454.06    230.14 o 
   8  13   4       76.53      200.06    208.83 o 
   9  13   4      493.50      612.39    257.76 o 
  10  13   4        9.08      -16.08    223.96 o 
  11  13   4      119.01      205.12    239.22 o 
  12  13   4       95.32      163.02    242.62 o 
  13  13   4        0.23       36.23    232.34 o 
  14  13   4      423.35      810.65    304.50 o 
  15  13   4      289.41      395.32    272.89 o 
 -18  14   4        9.55      148.70    255.50 o 
 -17  14   4     1928.35     1634.39    358.45 o 
 -16  14   4       20.68      257.56    236.49 o 
 -15  14   4     1185.88     1353.60    298.56 o 
 -14  14   4       92.35       93.48    222.53 o 
 -13  14   4       48.50       76.27    212.23 o 
 -12  14   4        6.30       57.43    219.62 o 
 -11  14   4     1532.48     1647.38    299.33 o 
 -10  14   4     2163.74     2143.48    311.76 o 
  -9  14   4    10589.29    10056.48    557.86 o 
  -8  14   4      102.72       92.39    165.67 o 
  -7  14   4     4553.91     4127.74    321.10 o 
  -6  14   4      149.37      233.42    197.50 o 
  -5  14   4        1.31       49.15    213.74 o 
  -4  14   4      236.14      629.00    305.19 o 
  -3  14   4     2396.97     2355.42    293.57 o 
  -2  14   4       88.36       45.43    192.46 o 
  -1  14   4     2505.07     2438.91    302.27 o 
   0  14   4        0.37       69.82    194.81 o 
   1  14   4     2314.07     2002.53    291.58 o 
   2  14   4       70.43       83.72    182.48 o 
   3  14   4      677.43      466.58    222.90 o 
   4  14   4      172.50      125.55    193.24 o 
   5  14   4      117.80      242.09    204.37 o 
   6  14   4        0.07      122.12    209.18 o 
   7  14   4       67.50      146.45    221.41 o 
   8  14   4      101.93      -24.85    204.52 o 
   9  14   4      536.64      505.30    247.59 o 
  10  14   4      358.62      508.95    264.98 o 
  11  14   4      385.01      649.16    276.75 o 
  12  14   4      575.38      599.34    272.24 o 
  13  14   4       69.85      456.85    271.35 o 
  14  14   4        0.85      133.44    382.55 o 
 -17  15   4        0.02      291.02    265.95 o 
 -16  15   4      423.81      726.32    271.21 o 
 -15  15   4      132.94      414.57    263.77 o 
 -14  15   4     2516.60     2591.75    361.14 o 
 -13  15   4       27.85      333.95    236.32 o 
 -12  15   4     2688.13     2186.13    413.32 o 
 -11  15   4       50.40       -0.37    249.23 o 
 -10  15   4     6403.93     6448.59    602.48 o 
  -9  15   4        0.71       45.59    418.83 o 
  -8  15   4    10581.83    10721.91    599.07 o 
  -7  15   4      324.70      555.31    230.93 o 
  -6  15   4     3050.33     3076.11    358.60 o 
  -5  15   4        2.30      -79.03    300.32 o 
  -4  15   4     2250.60     2590.83    398.93 o 
  -3  15   4      143.60      404.05    263.91 o 
  -2  15   4       11.03       62.24    205.99 o 
  -1  15   4        2.73       27.56    187.34 o 
   0  15   4      384.11      338.41    219.11 o 
   1  15   4        8.27      -93.46    185.91 o 
   2  15   4     3633.04     3736.09    371.06 o 
   3  15   4        9.74      173.89    212.01 o 
   4  15   4       28.01      223.71    196.17 o 
   5  15   4        7.89       87.46    214.96 o 
   6  15   4      897.15     1066.68    267.37 o 
   7  15   4       40.82       41.66    217.92 o 
   8  15   4      282.61      342.47    218.58 o 
   9  15   4        7.88       10.02    228.35 o 
  10  15   4       22.61      296.78    258.03 o 
  11  15   4        2.48       12.42    258.86 o 
  12  15   4       43.51       34.99    222.18 o 
  13  15   4       69.21      -11.67    253.78 o 
 -16  16   4        7.34      168.59    274.38 o 
 -15  16   4      138.93      417.07    319.09 o 
 -14  16   4      831.09      499.15    409.09 o 
 -13  16   4      334.97      983.51    356.94 o 
 -12  16   4      136.52      287.57    412.33 o 
 -11  16   4       71.04      214.66    271.05 o 
 -10  16   4      106.47       82.90    263.01 o 
  -9  16   4      360.86      257.59    287.95 o 
  -8  16   4        5.55      241.62    224.68 o 
  -7  16   4      214.02      362.73    228.35 o 
  -6  16   4        7.82      155.83    251.01 o 
  -5  16   4     1146.36     1113.62    454.54 o 
  -4  16   4      115.52      228.48    250.73 o 
  -3  16   4      421.21      484.89    286.28 o 
  -2  16   4      259.37      295.20    216.75 o 
  -1  16   4      551.06      605.28    232.86 o 
   0  16   4        4.60      147.46    203.92 o 
   1  16   4      209.08      290.41    211.42 o 
   2  16   4      115.62      187.20    202.35 o 
   3  16   4      408.94      345.99    233.17 o 
   4  16   4      325.78      236.99    226.08 o 
   5  16   4        1.26      -88.87    211.25 o 
   6  16   4      264.06      296.30    221.23 o 
   7  16   4       66.86      574.36    307.56 o 
   8  16   4        8.89      -16.74    219.34 o 
   9  16   4        1.89      205.14    242.87 o 
  10  16   4        0.00      120.89    258.95 o 
  11  16   4      955.49     1102.59    292.05 o 
  12  16   4        4.39       52.26    250.36 o 
 -14  17   4      260.02      448.05    370.13 o 
 -13  17   4       20.43      102.61    306.99 o 
 -12  17   4       38.39      311.96    317.88 o 
 -11  17   4        1.21       95.77    294.85 o 
 -10  17   4       55.66      114.15    436.68 o 
  -9  17   4     2168.74     2316.76    422.40 o 
  -8  17   4      146.84      423.47    237.32 o 
  -7  17   4     4059.08     4670.90    440.47 o 
  -6  17   4     1234.73     1357.04    301.64 o 
  -5  17   4       61.42      262.22    228.95 o 
  -4  17   4        5.26     -110.39    237.73 o 
  -3  17   4     8083.12     7251.54    672.07 o 
  -2  17   4      617.62      710.97    311.59 o 
  -1  17   4     2976.47     2980.49    646.10 o 
   0  17   4      102.00      201.87    292.54 o 
   1  17   4      277.79      335.15    297.15 o 
   2  17   4        0.27      142.92    282.96 o 
   3  17   4      503.24      714.87    339.62 o 
   4  17   4       86.56      245.95    324.45 o 
   5  17   4     3525.98     2872.75    493.30 o 
   6  17   4      246.59      135.06    315.51 o 
   7  17   4     1592.09     1406.85    409.98 o 
   8  17   4      254.27      321.62    335.01 o 
   9  17   4     2260.30     2426.41    485.08 o 
  10  17   4       61.93      -73.86    310.56 o 
  11  17   4       42.91      244.01    330.35 o 
 -13  18   4        5.43       -6.49    363.63 o 
 -12  18   4     1783.76     1896.08    571.42 o 
 -11  18   4        2.85      350.65    373.37 o 
 -10  18   4     3594.87     4509.69    785.71 o 
  -9  18   4       20.03      365.28    303.02 o 
  -8  18   4      204.64      464.97    250.17 o 
  -7  18   4        3.47      -69.64    212.69 o 
  -6  18   4     4964.91     4699.38    456.05 o 
  -5  18   4       17.32      216.20    229.54 o 
  -4  18   4     1631.70     1892.00    399.29 o 
  -3  18   4       81.17      236.29    287.01 o 
  -2  18   4      980.87      957.35    338.53 o 
  -1  18   4        2.84      573.80    298.62 o 
   0  18   4     2937.98     3529.18    704.54 o 
   1  18   4      120.91      494.82    340.78 o 
   2  18   4      365.77      953.96    366.17 o 
   3  18   4       18.31      212.42    331.69 o 
   4  18   4       52.48      256.73    325.24 o 
   5  18   4       39.44     -101.66    287.03 o 
   6  18   4      115.09      321.86    344.34 o 
   7  18   4      160.24        8.91    337.92 o 
   8  18   4     2542.97     3134.54    543.87 o 
   9  18   4       35.05      145.12    329.99 o 
 -11  19   4      271.73      451.29    441.55 o 
 -10  19   4      491.01     1045.44    506.49 o 
  -9  19   4      604.24     1051.94    477.27 o 
  -8  19   4      397.68      379.87    376.62 o 
  -7  19   4       17.39       74.67    357.14 o 
  -6  19   4        8.57     -155.84    318.18 o 
  -5  19   4      415.61      561.68    379.87 o 
  -4  19   4       66.39      373.37    305.41 o 
  -3  19   4        5.54      170.84    296.70 o 
  -2  19   4        0.81      146.62    292.06 o 
  -1  19   4      180.13      534.86    290.87 o 
   0  19   4       92.05      363.63    464.28 o 
   1  19   4      156.15      568.18    470.77 o 
   2  19   4       68.51      212.72    323.68 o 
   3  19   4        9.76      333.40    319.96 o 
   4  19   4      316.58      585.93    561.68 o 
   5  19   4      308.11      690.54    366.90 o 
   6  19   4      240.00      369.41    372.58 o 
   7  19   4       16.35      -64.93    330.59 o 
  -8  20   4        4.76      -32.47    331.17 o 
  -7  20   4     1771.97     1503.23    545.45 o 
  -6  20   4       66.14      376.62    412.33 o 
  -5  20   4        1.34       19.48    324.67 o 
  -4  20   4       56.37      691.55    470.77 o 
  -3  20   4     2528.73     2970.74    698.04 o 
  -2  20   4        1.91       64.93    412.33 o 
  -1  20   4      998.28      899.34    480.51 o 
   0  20   4      460.55      938.30    512.98 o 
   1  20   4      147.01      435.06    519.47 o 
   2  20   4        3.36     -120.13    496.75 o 
   3  20   4      159.61      203.15    353.46 o 
   4  20   4        0.75      222.40    358.14 o 
 -24   1   5       65.74      160.56    315.79 o 
 -23   1   5      198.32      334.07    325.79 o 
 -22   1   5     1400.92      930.44    354.66 o 
 -21   1   5       95.41       99.68    276.58 o 
 -20   1   5     1485.70     1526.40    378.05 o 
 -19   1   5      330.47      334.68    290.35 o 
 -18   1   5     1260.16     1394.16    355.65 o 
 -17   1   5      360.71      125.25    237.54 o 
 -16   1   5      490.95      467.78    268.87 o 
 -15   1   5      304.97      345.83    233.01 o 
 -14   1   5      174.62      253.24    172.18 o 
 -13   1   5      890.38      751.54    175.17 o 
 -12   1   5      389.28      636.57    179.65 o 
 -11   1   5      366.24      222.76    144.41 o 
 -10   1   5      211.67      251.13    149.69 o 
  -9   1   5      320.41      427.68    122.76 o 
  -8   1   5     1464.65     1328.15    118.69 o 
  -7   1   5     2642.02     2429.90    122.50 o 
  -6   1   5      808.38      749.42     75.55 o 
  -5   1   5      315.78      212.45     59.25 o 
  -4   1   5      676.65      623.43     62.26 o 
  -3   1   5      386.91      307.74     48.25 o 
  -2   1   5      693.97      626.15     76.54 o 
  -1   1   5       35.92       31.43     60.13 o 
   0   1   5      192.07      129.07     63.64 o 
   1   1   5      544.52      361.52     75.62 o 
   2   1   5      179.00      208.58     71.71 o 
   3   1   5       37.45       27.88     70.90 o 
   4   1   5      704.88      730.52    111.89 o 
   5   1   5       38.15      -37.67    102.97 o 
   6   1   5     3554.89     3471.54    220.04 o 
   7   1   5      243.58      323.73    122.24 o 
   8   1   5     2235.45     2297.41    195.31 o 
   9   1   5      601.57      594.64    136.90 o 
  10   1   5      334.24      279.16    130.35 o 
  11   1   5        2.37     -118.33    118.33 o 
  12   1   5        0.56       90.46    140.29 o 
  13   1   5      774.11      929.35    233.98 o 
  14   1   5       93.89      186.22    196.27 o 
  15   1   5      175.65      200.84    232.90 o 
  16   1   5      314.62      571.45    304.18 o 
  17   1   5      227.95       74.96    236.43 o 
  18   1   5       38.85      148.00    247.91 o 
  19   1   5       46.90      108.62    301.85 o 
  20   1   5      351.26      386.09    268.34 o 
 -24   2   5       68.65       48.37    318.22 o 
 -23   2   5        2.41       82.56    311.68 o 
 -22   2   5      701.72      669.41    348.84 o 
 -21   2   5      147.64      166.22    287.95 o 
 -20   2   5       65.07        7.68    261.60 o 
 -19   2   5       26.28       64.48    260.70 o 
 -18   2   5     1336.45     1519.33    373.06 o 
 -17   2   5      385.37      305.13    259.39 o 
 -16   2   5      703.82      798.17    284.23 o 
 -15   2   5       46.34      248.90    217.77 o 
 -14   2   5     2739.26     2899.97    294.00 o 
 -13   2   5     2163.71     1809.75    233.98 o 
 -12   2   5    28773.88    27847.50   1153.91 o 
 -11   2   5     1668.94     1416.92    207.30 o 
 -10   2   5       71.78      162.92    130.16 o 
  -9   2   5      297.76      220.14    125.16 o 
  -8   2   5     1112.40      983.86    125.76 o 
  -7   2   5      719.19      592.74     94.01 o 
  -6   2   5     7066.23     6293.88    269.30 o 
  -5   2   5      612.79      555.70     68.07 o 
  -4   2   5       18.59       46.20     63.86 o 
  -3   2   5       64.34       24.80     58.07 o 
  -2   2   5      167.06      198.83     46.99 o 
  -1   2   5        2.42      -13.39     48.92 o 
   0   2   5     2324.60     2104.65    109.37 o 
   1   2   5      252.81      194.91     68.17 o 
   2   2   5     1695.82     1635.63    120.18 o 
   3   2   5      380.56      255.86     81.55 o 
   4   2   5      787.49      748.02    115.72 o 
   5   2   5       19.24      110.21    111.78 o 
   6   2   5      510.16      539.15    131.59 o 
   7   2   5       78.23       91.19    118.47 o 
   8   2   5      248.28      252.91    118.51 o 
   9   2   5      212.96      224.97    120.86 o 
  10   2   5      338.70      404.95    135.68 o 
  11   2   5      243.63      216.92    140.93 o 
  12   2   5     2364.68     2595.19    298.57 o 
  13   2   5        1.89      -91.66    185.50 o 
  14   2   5     1322.84     1293.54    266.14 o 
  15   2   5      622.17      477.60    228.83 o 
  16   2   5      243.38      147.72    253.20 o 
  17   2   5      588.05      575.45    322.52 o 
  18   2   5      229.08      690.30    310.60 o 
  19   2   5       59.16      123.83    276.46 o 
 -24   3   5        5.22      -65.68    323.72 o 
 -23   3   5      222.49      356.29    341.56 o 
 -22   3   5        0.64      -38.29    294.46 o 
 -21   3   5     2622.28     2790.49    485.67 o 
 -20   3   5       46.78      200.99    264.26 o 
 -19   3   5        5.84      -50.41    253.50 o 
 -18   3   5       10.24      162.88    281.93 o 
 -17   3   5      463.84      364.26    261.24 o 
 -16   3   5        0.27       78.64    211.10 o 
 -15   3   5      183.48      233.68    188.64 o 
 -14   3   5       84.47       28.47    148.06 o 
 -13   3   5     2488.87     2267.60    260.27 o 
 -12   3   5       54.82       36.66    149.30 o 
 -11   3   5   174440.44   181427.09   3007.61 o 
 -10   3   5       20.24      -16.31    120.63 o 
  -9   3   5     1599.53     2063.45    180.34 o 
  -8   3   5        6.71       82.78     98.59 o 
  -7   3   5    13746.30    15129.50    418.95 o 
  -6   3   5       15.69       71.87     59.75 o 
  -5   3   5     7838.27     8077.88    306.12 o 
  -4   3   5       11.79       45.89     53.32 o 
  -3   3   5     1140.45      994.36    100.29 o 
  -2   3   5       18.35        9.88     77.04 o 
  -1   3   5      918.76      823.83     77.23 o 
   0   3   5        0.81      -11.72     43.11 o 
   1   3   5     9468.91     9582.85    279.04 o 
   2   3   5       38.52       56.32     69.21 o 
   3   3   5      305.54      313.38     94.11 o 
   4   3   5       39.25      -32.73     91.27 o 
   5   3   5     6729.88     6651.14    264.38 o 
   6   3   5        0.00       22.77    114.01 o 
   7   3   5     6153.30     6670.75    285.00 o 
   8   3   5       67.59       22.10    112.28 o 
   9   3   5      374.13      448.33    133.72 o 
  10   3   5      267.29      284.36    135.17 o 
  11   3   5     3078.15     2851.19    302.37 o 
  12   3   5        9.10      217.49    178.58 o 
  13   3   5      772.23      870.74    244.93 o 
  14   3   5      347.81      431.40    232.80 o 
  15   3   5      123.97      270.02    213.72 o 
  16   3   5      164.01      198.85    223.09 o 
  17   3   5      894.63      963.96    332.67 o 
  18   3   5        7.47       86.82    259.65 o 
  19   3   5      893.24      842.68    342.52 o 
 -23   4   5        9.35      -30.72    310.01 o 
 -22   4   5      219.22      409.67    321.13 o 
 -21   4   5       87.47      348.81    299.07 o 
 -20   4   5     1973.08     1751.06    410.92 o 
 -19   4   5      147.02       59.45    277.27 o 
 -18   4   5      161.06      114.49    287.95 o 
 -17   4   5      230.76      152.50    212.64 o 
 -16   4   5       78.17      121.94    195.07 o 
 -15   4   5        2.41      -13.08    178.13 o 
 -14   4   5       70.21       -4.88    161.78 o 
 -13   4   5       51.68       12.27    136.35 o 
 -12   4   5     1721.79     1568.36    215.64 o 
 -11   4   5     3147.84     3684.67    229.11 o 
 -10   4   5     9768.51    10312.52    387.08 o 
  -9   4   5       15.53        4.40    109.85 o 
  -8   4   5       78.36       74.02    110.41 o 
  -7   4   5      803.17      685.64    114.57 o 
  -6   4   5      318.04      354.53     80.72 o 
  -5   4   5      176.36      169.71     62.86 o 
  -4   4   5     1472.38     1438.29     98.39 o 
  -3   4   5     1092.73      940.88     84.14 o 
  -2   4   5     3377.85     3092.94    134.03 o 
  -1   4   5        0.02        3.37     59.13 o 
   0   4   5     1768.62     1701.52     92.88 o 
   1   4   5      454.65      331.38     67.13 o 
   2   4   5      671.93      695.33     86.31 o 
   3   4   5       29.11        9.69     81.85 o 
   4   4   5     2198.49     2167.41    151.91 o 
   5   4   5       52.78      117.20     96.60 o 
   6   4   5      448.56      632.03    133.09 o 
   7   4   5        6.25      -54.86    103.15 o 
   8   4   5      341.98      335.24    116.58 o 
   9   4   5      319.16      321.51    133.67 o 
  10   4   5     1381.30     1558.01    238.65 o 
  11   4   5       87.09      198.81    186.02 o 
  12   4   5      221.70      274.63    204.00 o 
  13   4   5     1115.65     1356.46    264.96 o 
  14   4   5      496.37      418.30    222.57 o 
  15   4   5       34.10       -4.47    206.04 o 
  16   4   5      154.99      141.37    230.02 o 
  17   4   5       56.65      306.88    231.84 o 
  18   4   5      169.61      474.16    301.36 o 
  19   4   5      158.18       72.07    300.64 o 
 -23   5   5       61.27      295.85    293.29 o 
 -22   5   5     3196.58     3099.80    524.28 o 
 -21   5   5      100.25      248.78    309.45 o 
 -20   5   5      803.44     1157.09    390.82 o 
 -19   5   5      184.44      126.41    213.70 o 
 -18   5   5     1573.05     1813.59    335.02 o 
 -17   5   5       23.66      -20.13    199.26 o 
 -16   5   5      456.72      414.34    209.86 o 
 -15   5   5      232.53      -66.08    175.02 o 
 -14   5   5      558.57      489.31    211.52 o 
 -13   5   5        1.22       33.52    144.66 o 
 -12   5   5     6275.75     6585.23    395.05 o 
 -11   5   5     1009.64     1204.15    155.58 o 
 -10   5   5     1122.61     1266.34    150.19 o 
  -9   5   5        1.24      -49.63    111.53 o 
  -8   5   5     1364.92     1363.75    152.75 o 
  -7   5   5        1.99      140.91     94.93 o 
  -6   5   5       18.18       90.62     80.94 o 
  -5   5   5     1278.85     1151.98    117.60 o 
  -4   5   5     3409.14     2952.46    139.18 o 
  -3   5   5        7.69       65.35     91.62 o 
  -2   5   5     4581.91     4263.17    151.64 o 
  -1   5   5     2122.71     1940.62    131.71 o 
   0   5   5    36253.57    37626.56   1691.25 o 
   1   5   5      759.29      669.94     84.29 o 
   2   5   5    27554.99    27713.38   1167.58 o 
   3   5   5        5.94       12.06     91.01 o 
   4   5   5      393.65      370.87    109.60 o 
   5   5   5        9.36       85.50     97.06 o 
   6   5   5      688.75      707.47    120.05 o 
   7   5   5       30.25      105.91     98.17 o 
   8   5   5        0.88       98.93    144.65 o 
   9   5   5      765.39      942.46    196.49 o 
  10   5   5     4613.57     4795.44    371.23 o 
  11   5   5        0.00      -42.24    179.36 o 
  12   5   5        2.02      -77.09    170.86 o 
  13   5   5       98.39       97.18    192.31 o 
  14   5   5     2069.21     1877.00    310.21 o 
  15   5   5       56.86      365.39    242.94 o 
  16   5   5       46.43      238.66    230.05 o 
  17   5   5       46.75       57.25    224.58 o 
  18   5   5     1640.64     1848.98    418.60 o 
  19   5   5      892.20     1694.05    426.35 o 
 -23   6   5     2338.77     1740.86    451.08 o 
 -22   6   5        4.88      259.70    313.32 o 
 -21   6   5     1901.83     2498.50    488.21 o 
 -20   6   5       40.28      -74.55    235.25 o 
 -19   6   5     1366.83     1506.22    313.12 o 
 -18   6   5        2.64       28.71    228.67 o 
 -17   6   5     3517.34     3658.23    395.87 o 
 -16   6   5       55.61       54.15    222.50 o 
 -15   6   5      261.93       52.01    193.91 o 
 -14   6   5        0.15      -63.94    163.93 o 
 -13   6   5    31974.83    30965.53    889.62 o 
 -12   6   5       35.04       86.37    134.57 o 
 -11   6   5    21931.32    23070.62    675.75 o 
 -10   6   5       21.82       81.18    108.57 o 
  -9   6   5     1483.44     1940.30    173.53 o 
  -8   6   5       70.69       44.27    105.17 o 
  -7   6   5     7055.42     7528.96    330.82 o 
  -6   6   5       31.09      -23.17     97.45 o 
  -5   6   5      960.04     1051.85    130.05 o 
  -4   6   5       30.00       53.91     84.43 o 
  -3   6   5    24559.32    27203.13    858.36 o 
  -2   6   5       34.55       31.17     81.61 o 
  -1   6   5   195867.55   211357.33   7357.64 o 
   0   6   5       37.52      -57.03     71.68 o 
   1   6   5    39597.76    45872.21   1701.21 o 
   2   6   5        9.22       10.73     89.87 o 
   3   6   5     8000.70    10098.78    499.49 o 
   4   6   5       78.45       58.19     92.78 o 
   5   6   5     3016.18     3130.95    189.40 o 
   6   6   5        8.94      -22.71     90.35 o 
   7   6   5      487.22      430.19    131.36 o 
   8   6   5       84.34       86.70    124.48 o 
   9   6   5      548.82      415.39    179.45 o 
  10   6   5      107.92       41.74    171.46 o 
  11   6   5        9.23      -55.61    172.37 o 
  12   6   5        9.22     -114.64    185.71 o 
  13   6   5      218.50      161.12    203.44 o 
  14   6   5        4.96       19.24    219.44 o 
  15   6   5     1987.52     2431.96    351.51 o 
  16   6   5       93.80       23.61    218.44 o 
  17   6   5     1745.81     2240.17    366.65 o 
  18   6   5        5.51      100.94    212.96 o 
  19   6   5        3.29       13.30    285.82 o 
 -23   7   5        9.93        2.16    433.44 o 
 -22   7   5      564.21      575.80    376.48 o 
 -21   7   5       50.94      -44.89    300.34 o 
 -20   7   5     1447.73     1252.39    313.01 o 
 -19   7   5        1.67       72.00    212.73 o 
 -18   7   5      912.48      884.47    280.69 o 
 -17   7   5      449.05      324.97    231.65 o 
 -16   7   5      149.40       50.38    200.01 o 
 -15   7   5       25.07      134.73    188.29 o 
 -14   7   5      990.18     1220.73    294.62 o 
 -13   7   5      419.73      242.19    179.10 o 
 -12   7   5      867.72      748.21    192.27 o 
 -11   7   5      608.80      639.16    179.24 o 
 -10   7   5     5829.75     6100.41    374.85 o 
  -9   7   5       93.89      276.60    111.90 o 
  -8   7   5      318.53      273.42    102.37 o 
  -7   7   5      583.58      490.55    112.62 o 
  -6   7   5       54.89       62.24    103.46 o 
  -5   7   5      437.70      374.14    123.57 o 
  -4   7   5     2450.69     2257.64    169.48 o 
  -3   7   5      251.59      274.88    120.99 o 
  -2   7   5     4504.70     4668.06    227.01 o 
  -1   7   5       41.10      -17.94    129.63 o 
   0   7   5     4580.55     4605.33    201.12 o 
   1   7   5      356.62      378.70    104.69 o 
   2   7   5       15.03      -21.05     93.77 o 
   3   7   5      179.50      201.04     99.90 o 
   4   7   5     1435.88     1594.84    139.92 o 
   5   7   5        0.63       95.19     97.38 o 
   6   7   5     1658.95     1842.93    190.47 o 
   7   7   5       26.57       68.44    124.96 o 
   8   7   5       18.76        5.57    124.11 o 
   9   7   5      440.26      351.87    156.68 o 
  10   7   5       98.39      -25.09    142.52 o 
  11   7   5      149.73      193.44    185.66 o 
  12   7   5      184.47      211.15    199.13 o 
  13   7   5      288.00      292.22    214.61 o 
  14   7   5      139.88      148.97    219.95 o 
  15   7   5       11.17      -20.34    187.78 o 
  16   7   5       22.38       45.81    230.63 o 
  17   7   5        3.99      252.04    239.19 o 
  18   7   5        0.31      165.84    225.17 o 
 -22   8   5       80.50     -178.35    289.69 o 
 -21   8   5        0.37      225.30    260.85 o 
 -20   8   5     4918.66     4528.92    481.90 o 
 -19   8   5      195.60      489.20    275.75 o 
 -18   8   5     3352.73     3401.66    401.28 o 
 -17   8   5      191.67      335.71    230.46 o 
 -16   8   5      655.15      420.93    226.14 o 
 -15   8   5      705.45      498.54    238.25 o 
 -14   8   5      407.94      459.33    208.35 o 
 -13   8   5       47.13       32.26    154.43 o 
 -12   8   5     4358.42     4303.16    347.81 o 
 -11   8   5       19.62      -54.32    141.64 o 
 -10   8   5     1447.23     1455.77    221.09 o 
  -9   8   5     1433.33     1360.15    155.15 o 
  -8   8   5     3027.10     3112.31    189.29 o 
  -7   8   5     1923.32     1817.50    158.18 o 
  -6   8   5     1680.44     1719.67    154.23 o 
  -5   8   5     3687.67     3419.14    207.12 o 
  -4   8   5    14142.25    14059.56    375.76 o 
  -3   8   5      462.92      325.58    127.58 o 
  -2   8   5      557.68      449.09    133.38 o 
  -1   8   5     1467.41     1636.32    156.99 o 
   0   8   5     3126.61     3146.81    157.94 o 
   1   8   5       31.30      130.95    104.90 o 
   2   8   5      137.85      237.65    116.31 o 
   3   8   5     2181.19     2638.06    195.11 o 
   4   8   5     6806.39     7200.41    352.40 o 
   5   8   5       20.37      -18.40    113.51 o 
   6   8   5     5547.15     5195.75    291.75 o 
   7   8   5        4.46      -50.83    126.92 o 
   8   8   5     1308.44     1217.07    194.37 o 
   9   8   5       19.71      -31.15    149.04 o 
  10   8   5        0.02      -64.65    143.85 o 
  11   8   5      311.40      348.40    171.35 o 
  12   8   5     3359.36     3095.10    356.27 o 
  13   8   5       92.38      194.56    233.73 o 
  14   8   5        8.54       94.23    215.64 o 
  15   8   5        0.90      137.45    223.62 o 
  16   8   5      336.14      157.28    236.95 o 
  17   8   5      126.38      345.42    253.84 o 
  18   8   5      875.81     1227.91    427.60 o 
 -22   9   5        1.59       70.77    255.50 o 
 -21   9   5      335.17      508.55    289.00 o 
 -20   9   5        5.47      103.02    230.44 o 
 -19   9   5     1533.04     1632.98    332.62 o 
 -18   9   5       59.77      244.83    218.70 o 
 -17   9   5     6632.04     5970.24    657.24 o 
 -16   9   5       90.05       -9.30    214.23 o 
 -15   9   5    13566.37    13188.97    665.71 o 
 -14   9   5       23.77      112.19    207.85 o 
 -13   9   5       69.12        5.28    180.03 o 
 -12   9   5        7.16       78.87    156.59 o 
 -11   9   5    12814.44    11941.82    748.33 o 
 -10   9   5       44.37      143.95    149.95 o 
  -9   9   5     2297.18     2407.78    255.48 o 
  -8   9   5       34.80       70.69     98.42 o 
  -7   9   5     1988.69     2038.13    165.69 o 
  -6   9   5       30.42      -31.23    100.16 o 
  -5   9   5    18602.95    19323.42    663.57 o 
  -4   9   5       81.68      109.36    103.63 o 
  -3   9   5      202.84      156.59    120.05 o 
  -2   9   5       19.40       -1.25    113.64 o 
  -1   9   5     3127.02     3577.65    202.22 o 
   0   9   5        7.09       66.48     90.57 o 
   1   9   5    33069.04    35912.34   1025.93 o 
   2   9   5        7.95       49.64    108.60 o 
   3   9   5     9039.35     9680.76    349.41 o 
   4   9   5        3.09      -20.70    114.75 o 
   5   9   5    10042.93    10740.13    515.95 o 
   6   9   5        2.20      -17.58    124.27 o 
   7   9   5      272.22      217.49    142.81 o 
   8   9   5       94.55       21.29    144.15 o 
   9   9   5     1453.05     1369.48    215.10 o 
  10   9   5       20.31       16.30    156.87 o 
  11   9   5       29.54      204.04    179.13 o 
  12   9   5       60.03       14.50    170.81 o 
  13   9   5       32.04      232.40    214.66 o 
  14   9   5       63.88       30.28    275.46 o 
  15   9   5        3.49     -268.03    303.09 o 
  16   9   5       17.77      -66.48    340.10 o 
  17   9   5     1423.70     1377.08    475.16 o 
 -21  10   5       90.24      412.19    281.20 o 
 -20  10   5      116.10       78.45    262.64 o 
 -19  10   5      312.37      497.11    268.98 o 
 -18  10   5        2.94      -93.68    211.23 o 
 -17  10   5      333.79      514.53    251.91 o 
 -16  10   5     1132.19     1363.97    298.01 o 
 -15  10   5      529.13      620.53    250.16 o 
 -14  10   5      763.48      676.82    233.94 o 
 -13  10   5      542.26      593.63    240.17 o 
 -12  10   5      369.69      408.48    186.70 o 
 -11  10   5        1.25       -3.23    159.56 o 
 -10  10   5     1068.88      896.88    207.16 o 
  -9  10   5      436.57      457.50    160.31 o 
  -8  10   5      575.45      528.75    153.88 o 
  -7  10   5        0.15       40.09    102.88 o 
  -6  10   5       18.65       72.32    121.28 o 
  -5  10   5      366.02      380.47    117.99 o 
  -4  10   5      382.49      296.65    113.16 o 
  -3  10   5       39.72       17.51    113.37 o 
  -2  10   5     1490.82     1717.72    189.25 o 
  -1  10   5      178.38      213.58    113.38 o 
   0  10   5     2142.64     2146.97    154.05 o 
   1  10   5      184.23      290.15    118.25 o 
   2  10   5      539.18      593.05    135.66 o 
   3  10   5      617.84      697.36    142.61 o 
   4  10   5      307.76      307.93    134.81 o 
   5  10   5       15.69       93.52    133.00 o 
   6  10   5      163.90      272.21    147.93 o 
   7  10   5        5.00       29.44    146.42 o 
   8  10   5      112.38      147.49    162.41 o 
   9  10   5      103.19      370.32    229.37 o 
  10  10   5       31.05       62.78    195.56 o 
  11  10   5       75.28      122.38    210.50 o 
  12  10   5       15.32       66.00    214.13 o 
  13  10   5       18.32      159.62    234.63 o 
  14  10   5      445.51      270.84    336.28 o 
  15  10   5      103.11      140.77    322.18 o 
  16  10   5        0.20     -180.67    349.43 o 
  17  10   5        6.65     -201.45    362.31 o 
 -20  11   5       83.12      150.30    257.59 o 
 -19  11   5      348.52      184.88    248.14 o 
 -18  11   5      363.45      641.22    267.23 o 
 -17  11   5      256.38      302.49    251.51 o 
 -16  11   5     4948.59     5230.84    471.52 o 
 -15  11   5       74.16      136.38    227.52 o 
 -14  11   5     1794.26     1533.88    285.02 o 
 -13  11   5      149.03      400.21    220.79 o 
 -12  11   5     5479.86     5177.75    412.64 o 
 -11  11   5       21.06       25.92    169.66 o 
 -10  11   5      511.88      563.25    187.98 o 
  -9  11   5      855.25      817.22    170.21 o 
  -8  11   5     2189.18     1727.89    204.72 o 
  -7  11   5       36.67      104.49    130.74 o 
  -6  11   5      674.48      342.84    149.12 o 
  -5  11   5      501.29      602.84    137.66 o 
  -4  11   5     9364.43     9574.21    359.97 o 
  -3  11   5        8.78       44.12    122.63 o 
  -2  11   5     8300.09     8855.07    423.17 o 
  -1  11   5       81.76      201.41    113.35 o 
   0  11   5      316.90      337.81    112.53 o 
   1  11   5        0.18      124.25    149.91 o 
   2  11   5      232.39      159.78    156.15 o 
   3  11   5       57.27      178.85    168.06 o 
   4  11   5      219.60      183.66    191.90 o 
   5  11   5      326.84      165.48    180.23 o 
   6  11   5      710.22      513.95    214.12 o 
   7  11   5       39.45      -58.67    176.20 o 
   8  11   5     2006.82     1908.22    301.74 o 
   9  11   5      599.72      487.16    229.97 o 
  10  11   5      700.47      893.07    255.62 o 
  11  11   5        0.80       85.25    205.96 o 
  12  11   5      423.71      636.54    256.41 o 
  13  11   5      329.60      465.00    258.05 o 
  14  11   5      308.08      243.93    234.24 o 
  15  11   5       55.63      442.33    374.13 o 
  16  11   5      863.77      668.15    411.97 o 
 -20  12   5       28.44      154.58    237.18 o 
 -19  12   5        6.71      226.37    257.46 o 
 -18  12   5       16.24      220.51    257.32 o 
 -17  12   5     5917.15     6007.28    525.89 o 
 -16  12   5      141.12      104.58    230.86 o 
 -15  12   5    11544.59    11261.93    651.61 o 
 -14  12   5        5.53      -24.51    201.44 o 
 -13  12   5     1939.77     1687.64    306.02 o 
 -12  12   5       21.57       57.37    209.19 o 
 -11  12   5     6953.13     6572.97    452.84 o 
 -10  12   5       16.09       63.30    176.96 o 
  -9  12   5    22670.68    21577.53    757.25 o 
  -8  12   5       11.66       86.13    145.77 o 
  -7  12   5    16468.41    14808.91    978.02 o 
  -6  12   5       26.56       43.00    180.20 o 
  -5  12   5     2172.65     2158.54    201.89 o 
  -4  12   5        0.36      -23.00    116.24 o 
  -3  12   5     2394.34     2424.02    234.03 o 
  -2  12   5      100.68      208.81    148.66 o 
  -1  12   5     1175.63     1544.99    224.56 o 
   0  12   5       98.83       -9.41    148.39 o 
   1  12   5     1372.58     1199.01    224.09 o 
   2  12   5        0.08       20.30    169.69 o 
   3  12   5      416.32      414.29    195.32 o 
   4  12   5      120.78      149.55    194.42 o 
   5  12   5      560.01      759.40    233.93 o 
   6  12   5      103.90        0.54    193.92 o 
   7  12   5       58.51      -47.34    187.92 o 
   8  12   5      105.71      117.87    203.01 o 
   9  12   5      235.09      698.24    246.27 o 
  10  12   5       21.22      129.63    221.47 o 
  11  12   5      376.76      938.98    284.32 o 
  12  12   5       34.89      308.35    241.18 o 
  13  12   5       50.42      119.46    245.75 o 
  14  12   5       26.02       33.56    273.29 o 
  15  12   5      236.50      -37.60    338.29 o 
  16  12   5       51.45      327.75    412.33 o 
 -19  13   5       11.97      492.25    265.62 o 
 -18  13   5      348.99      579.45    272.12 o 
 -17  13   5       18.29      213.75    255.68 o 
 -16  13   5       82.25      219.46    226.87 o 
 -15  13   5      196.84      136.52    223.56 o 
 -14  13   5      221.71      232.78    219.45 o 
 -13  13   5     1423.56     1880.59    323.20 o 
 -12  13   5     1932.76     2030.95    310.92 o 
 -11  13   5      220.21      283.85    201.78 o 
 -10  13   5       20.23       63.71    170.64 o 
  -9  13   5        8.49      142.79    159.46 o 
  -8  13   5      776.17      802.38    196.81 o 
  -7  13   5      672.38      763.05    183.75 o 
  -6  13   5      574.35      551.94    350.65 o 
  -5  13   5      263.74      198.66    195.49 o 
  -4  13   5      415.19      416.13    201.24 o 
  -3  13   5      711.91      821.05    263.90 o 
  -2  13   5       20.48       61.72    175.04 o 
  -1  13   5        3.20       96.60    166.25 o 
   0  13   5      250.41      445.41    191.12 o 
   1  13   5       93.02       68.48    176.81 o 
   2  13   5       48.10      -11.91    183.52 o 
   3  13   5      602.47      783.16    231.25 o 
   4  13   5      192.64      371.62    210.48 o 
   5  13   5      329.00       49.52    206.80 o 
   6  13   5      223.20      378.74    206.39 o 
   7  13   5      380.35      379.35    214.10 o 
   8  13   5       92.56      235.87    214.40 o 
   9  13   5       98.78       56.56    213.91 o 
  10  13   5       29.89       72.18    223.13 o 
  11  13   5       34.70       73.00    243.65 o 
  12  13   5      153.67      284.14    244.95 o 
  13  13   5       19.84      165.47    348.17 o 
  14  13   5      166.70      542.45    292.74 o 
  15  13   5       98.19      164.84    274.10 o 
 -18  14   5       98.57      153.52    253.68 o 
 -17  14   5       88.94      225.11    253.83 o 
 -16  14   5     1678.15     1562.47    326.93 o 
 -15  14   5      105.08      287.18    250.52 o 
 -14  14   5       38.73      294.37    232.86 o 
 -13  14   5      563.17      403.33    230.08 o 
 -12  14   5        0.04       77.50    216.77 o 
 -11  14   5       54.18      201.73    272.88 o 
 -10  14   5      725.28      833.64    287.56 o 
  -9  14   5      514.04      413.28    208.13 o 
  -8  14   5     7351.26     7049.90    491.62 o 
  -7  14   5       24.26     -109.46    177.67 o 
  -6  14   5     1833.50     1911.56    291.05 o 
  -5  14   5      166.06      116.09    230.11 o 
  -4  14   5      492.79      590.48    204.92 o 
  -3  14   5        0.10      -66.71    188.21 o 
  -2  14   5      183.91      272.01    198.35 o 
  -1  14   5      153.00      -74.26    172.18 o 
   0  14   5     2673.73     3256.95    337.59 o 
   1  14   5      141.98       32.10    196.39 o 
   2  14   5      768.87     1257.88    285.77 o 
   3  14   5      224.66      -26.19    208.72 o 
   4  14   5       51.28       -2.47    191.62 o 
   5  14   5       23.31      101.60    198.78 o 
   6  14   5      832.41     1045.51    257.99 o 
   7  14   5        0.05        2.75    207.09 o 
   8  14   5       27.80      177.94    231.24 o 
   9  14   5        6.82       26.34    209.82 o 
  10  14   5     3145.06     3116.24    516.41 o 
  11  14   5      121.18      173.06    240.82 o 
  12  14   5      988.16     1241.37    327.26 o 
  13  14   5       55.55       89.33    260.44 o 
  14  14   5     1858.50     1889.34    375.32 o 
 -17  15   5      592.28      840.98    355.49 o 
 -16  15   5        4.43       21.47    283.52 o 
 -15  15   5       89.29      359.88    278.08 o 
 -14  15   5       12.14      120.13    286.97 o 
 -13  15   5     1339.20     1667.67    449.67 o 
 -12  15   5        1.04      -68.19    272.16 o 
 -11  15   5     1163.52     1318.68    352.45 o 
 -10  15   5       65.25      209.23    253.53 o 
  -9  15   5     2049.59     2597.22    339.78 o 
  -8  15   5       79.56       14.68    200.67 o 
  -7  15   5       69.32       76.47    194.67 o 
  -6  15   5        5.80      -99.43    198.47 o 
  -5  15   5     2014.38     1946.26    665.58 o 
  -4  15   5       64.60       83.84    229.35 o 
  -3  15   5     8482.16     8093.16    428.83 o 
  -2  15   5       23.35       -9.74    194.86 o 
  -1  15   5      474.34      329.36    223.17 o 
   0  15   5        6.46     -188.06    188.06 o 
   1  15   5     1466.59     1734.86    289.18 o 
   2  15   5       42.32      -11.25    205.42 o 
   3  15   5      141.15      449.66    222.24 o 
   4  15   5        2.49       35.45    195.32 o 
   5  15   5       75.55        2.02    197.41 o 
   6  15   5        8.02      197.51    220.93 o 
   7  15   5      103.21      201.09    214.40 o 
   8  15   5      100.42      272.10    224.88 o 
   9  15   5      289.96      138.53    229.33 o 
  10  15   5        3.37       11.74    246.47 o 
  11  15   5      185.92      225.41    251.75 o 
  12  15   5        5.13      -58.03    233.91 o 
  13  15   5      968.33      912.04    446.89 o 
 -16  16   5       33.68       70.45    397.72 o 
 -15  16   5      134.38      530.33    335.09 o 
 -14  16   5      421.02      688.66    327.92 o 
 -13  16   5      562.34      939.73    333.89 o 
 -12  16   5        5.43       58.47    277.68 o 
 -11  16   5       77.88      164.95    294.95 o 
 -10  16   5       87.54      437.29    281.91 o 
  -9  16   5      664.84      587.21    242.35 o 
  -8  16   5      157.25      273.31    228.86 o 
  -7  16   5      613.76      565.27    246.99 o 
  -6  16   5      241.68      418.96    230.33 o 
  -5  16   5      726.67      654.40    319.84 o 
  -4  16   5       41.27      147.02    256.60 o 
  -3  16   5     1703.33     2152.50    396.13 o 
  -2  16   5        0.05      462.51    271.46 o 
  -1  16   5      117.80      306.63    289.16 o 
   0  16   5     1061.90     1242.67    364.94 o 
   1  16   5       28.94       10.59    294.84 o 
   2  16   5      176.19       94.04    293.50 o 
   3  16   5       91.34        4.48    290.25 o 
   4  16   5       29.21     -106.34    289.83 o 
   5  16   5        0.60      168.71    309.29 o 
   6  16   5      185.59      191.38    315.16 o 
   7  16   5       16.96     -214.78    281.02 o 
   8  16   5        1.45     -182.79    308.47 o 
   9  16   5       15.73       -6.25    302.73 o 
  10  16   5      114.76       68.31    348.60 o 
  11  16   5      507.29     1107.46    418.97 o 
  12  16   5      819.37     1005.12    405.75 o 
 -14  17   5     2846.50     3545.51    537.08 o 
 -13  17   5        2.50       61.73    316.79 o 
 -12  17   5     4297.04     4654.17    596.42 o 
 -11  17   5       12.53      380.17    317.46 o 
 -10  17   5      903.07      994.42    319.48 o 
  -9  17   5      288.62      397.79    250.21 o 
  -8  17   5     9574.86     9719.52    614.69 o 
  -7  17   5      716.17      938.18    262.50 o 
  -6  17   5     4040.96     4138.89    424.50 o 
  -5  17   5        4.90       50.37    276.89 o 
  -4  17   5      752.22      760.81    316.19 o 
  -3  17   5      502.66      632.30    328.66 o 
  -2  17   5       69.25      279.99    284.99 o 
  -1  17   5      473.68      160.60    273.66 o 
   0  17   5      310.95      522.10    319.96 o 
   1  17   5      481.78      482.00    330.21 o 
   2  17   5      116.00      247.20    320.21 o 
   3  17   5       35.76      118.19    301.84 o 
   4  17   5       87.15      235.75    319.09 o 
   5  17   5        7.43      -25.63    305.71 o 
   6  17   5       36.55      -40.57    320.21 o 
   7  17   5      524.86      777.72    381.69 o 
   8  17   5       55.60     -113.27    304.23 o 
   9  17   5        3.88      -68.30    343.45 o 
  10  17   5     1536.90     1171.63    407.11 o 
 -13  18   5      102.61       38.96    373.37 o 
 -12  18   5       52.32      490.05    338.64 o 
 -11  18   5      471.85      724.04    344.00 o 
 -10  18   5       31.55       40.69    409.09 o 
  -9  18   5       39.70       70.11    240.21 o 
  -8  18   5       39.34       97.75    238.67 o 
  -7  18   5     3305.99     3068.72    392.25 o 
  -6  18   5       18.76      203.73    236.57 o 
  -5  18   5     3097.98     3185.03    672.07 o 
  -4  18   5       40.75     -162.47    231.20 o 
  -3  18   5     1282.63     1166.82    352.52 o 
  -2  18   5       37.60      280.55    290.62 o 
  -1  18   5      318.71      357.14    477.27 o 
   0  18   5       34.44      210.21    332.86 o 
   1  18   5     1536.59     1454.82    383.39 o 
   2  18   5        8.41      261.65    285.51 o 
   3  18   5      172.66      415.92    334.21 o 
   4  18   5        5.57       70.70    328.20 o 
   5  18   5      285.89      470.23    354.05 o 
   6  18   5       86.39       93.01    352.99 o 
   7  18   5      348.78      401.45    378.08 o 
   8  18   5       28.85      409.73    379.95 o 
   9  18   5        4.90      -26.73    352.74 o 
 -11  19   5       20.98      233.76    422.07 o 
 -10  19   5      146.75      373.37    379.87 o 
  -9  19   5      180.16      357.14    402.59 o 
  -8  19   5      659.50      751.90    274.24 o 
  -7  19   5        4.03      132.37    274.14 o 
  -6  19   5      527.47      697.27    278.37 o 
  -5  19   5        4.51       51.80    253.27 o 
  -4  19   5        0.66       49.14    308.44 o 
  -3  19   5       53.73      566.14    334.59 o 
  -2  19   5      698.96      243.73    294.89 o 
  -1  19   5      425.13      629.56    459.41 o 
   0  19   5       50.14      204.54    499.99 o 
   1  19   5      478.33      475.46    344.55 o 
   2  19   5      165.72      358.65    338.34 o 
   3  19   5       53.22      384.06    356.94 o 
   4  19   5       20.26      305.06    344.27 o 
   5  19   5        4.30      195.49    360.24 o 
   6  19   5      195.63      322.44    373.97 o 
  -8  20   5      490.03      542.20    457.79 o 
  -7  20   5       97.37      392.85    370.13 o 
  -6  20   5     1685.06     2792.18    659.08 o 
  -5  20   5        0.57      220.78    412.33 o 
  -4  20   5      542.76     1192.47    384.38 o 
  -3  20   5      329.50      340.09    306.46 o 
  -2  20   5      215.07      401.15    324.04 o 
  -1  20   5      129.92      389.88    325.13 o 
   0  20   5     1660.51     1749.98    642.85 o 
   1  20   5        3.98      461.03    548.70 o 
   2  20   5     1829.90     1775.95    636.36 o 
   3  20   5       17.66      184.23    361.49 o 
   4  20   5        0.60      149.71    366.55 o 
 -24   0   6      155.92      324.67    558.44 o 
 -23   0   6       38.13      113.64    499.99 o 
 -22   0   6      145.59      535.71    457.79 o 
 -21   0   6       45.80      165.58    399.35 o 
 -20   0   6     1532.04     1801.93    594.15 o 
 -19   0   6       16.21      308.44    379.87 o 
 -18   0   6    10236.22     9597.29   1006.48 o 
 -17   0   6       57.38       -9.74    327.92 o 
 -16   0   6    13050.35    11506.36   1003.24 o 
 -15   0   6      147.66     -230.52    272.72 o 
 -14   0   6      342.30      373.37    266.23 o 
 -13   0   6      125.76       55.19    217.53 o 
 -12   0   6     4785.33     5736.95    607.14 o 
 -11   0   6      170.65       75.36    169.99 o 
 -10   0   6    11126.07    10299.32    399.85 o 
  -9   0   6      300.22      398.68    144.66 o 
  -8   0   6    36685.27    37394.33   1519.35 o 
  -7   0   6       37.36        5.10     86.36 o 
  -6   0   6    78805.09    82169.74   2746.95 o 
  -5   0   6        7.67       19.84     76.75 o 
  -4   0   6    30578.88    28937.19   1239.04 o 
  -3   0   6       54.26       70.23     69.97 o 
  -2   0   6    37197.44    36732.80    701.29 o 
  -1   0   6        4.81      -65.20     79.26 o 
   0   0   6    17117.32    17683.38    467.35 o 
   1   0   6        6.47        5.94     92.79 o 
   2   0   6     4274.18     4090.32    263.89 o 
   3   0   6        0.43      175.32    130.86 o 
   4   0   6     6108.32     6390.05    369.60 o 
   5   0   6       36.33       92.15    161.74 o 
   6   0   6    36209.11    37393.23    921.78 o 
   7   0   6      300.49      289.05    169.70 o 
   8   0   6    11082.02    10743.89    546.14 o 
   9   0   6       64.08      279.38    180.12 o 
  10   0   6     6587.32     5955.85    455.07 o 
  11   0   6      175.38      295.45    197.44 o 
  12   0   6     1892.46     1799.76    310.92 o 
  13   0   6        3.90       48.39    214.42 o 
  14   0   6      365.28      288.96    344.15 o 
  15   0   6       11.50        6.49    360.39 o 
  16   0   6        8.91       84.41    305.19 o 
  17   0   6       11.21      266.23    373.37 o 
  18   0   6      193.18      253.24    425.32 o 
  19   0   6      675.90      762.98    490.25 o 
 -24   1   6      242.70      211.48    343.21 o 
 -23   1   6       10.96        3.23    292.70 o 
 -22   1   6      271.77      534.36    340.78 o 
 -21   1   6      283.33      112.78    260.63 o 
 -20   1   6        0.02       40.25    251.32 o 
 -19   1   6       43.44      -55.10    248.89 o 
 -18   1   6      232.63      399.71    286.54 o 
 -17   1   6      731.42      926.94    314.52 o 
 -16   1   6        0.80       91.97    218.06 o 
 -15   1   6     1615.63     1731.60    326.42 o 
 -14   1   6      176.33      206.64    149.85 o 
 -13   1   6     1269.43     1465.93    212.44 o 
 -12   1   6      136.57       26.77    147.12 o 
 -11   1   6      503.04      559.31    140.62 o 
 -10   1   6      236.87      255.55    125.57 o 
  -9   1   6     1098.97     1065.73    129.78 o 
  -8   1   6       46.45      102.24     72.99 o 
  -7   1   6      176.27      147.92     66.50 o 
  -6   1   6       25.17      -21.73     52.90 o 
  -5   1   6      435.96      404.16     57.97 o 
  -4   1   6       32.86       -2.35     53.57 o 
  -3   1   6      642.53      496.45     56.48 o 
  -2   1   6       81.38       92.52     63.64 o 
  -1   1   6     5702.27     5063.68    174.14 o 
   0   1   6       26.86       92.06     63.95 o 
   1   1   6       79.99       29.30     63.51 o 
   2   1   6       82.24       12.62     73.44 o 
   3   1   6     1638.63     1478.37    136.03 o 
   4   1   6      243.08       86.53    112.51 o 
   5   1   6        0.06       61.32    112.25 o 
   6   1   6     1218.61     1056.54    156.09 o 
   7   1   6      827.56      826.38    142.82 o 
   8   1   6      220.94      197.41    114.58 o 
   9   1   6      752.97      703.42    149.43 o 
  10   1   6      612.54      444.19    148.87 o 
  11   1   6     1508.69     1669.04    204.45 o 
  12   1   6       58.37      -82.40    146.28 o 
  13   1   6      686.29      820.46    232.54 o 
  14   1   6       13.27       80.80    200.59 o 
  15   1   6       19.60      171.20    232.90 o 
  16   1   6       23.12      275.39    249.62 o 
  17   1   6       32.50      -41.32    246.39 o 
  18   1   6      126.03      271.61    292.89 o 
  19   1   6      145.29      279.53    289.27 o 
 -24   2   6        7.18      244.86    329.59 o 
 -23   2   6      105.28      545.94    358.76 o 
 -22   2   6       14.71      268.95    339.28 o 
 -21   2   6      205.52      305.37    297.24 o 
 -20   2   6      269.11      523.35    301.11 o 
 -19   2   6     5234.34     5271.63    628.24 o 
 -18   2   6      269.39      304.37    285.82 o 
 -17   2   6     2048.89     1719.82    381.62 o 
 -16   2   6        6.00       23.77    216.80 o 
 -15   2   6       68.89      149.45    179.64 o 
 -14   2   6      709.43      640.15    177.86 o 
 -13   2   6     2198.76     2214.33    253.72 o 
 -12   2   6     1991.77     2104.44    238.58 o 
 -11   2   6     3704.60     3559.39    233.94 o 
 -10   2   6       10.82      -61.51    108.95 o 
  -9   2   6     1894.73     1953.78    158.45 o 
  -8   2   6        3.05      -70.06     73.92 o 
  -7   2   6     2175.42     2199.11    134.26 o 
  -6   2   6        2.71       32.94     56.54 o 
  -5   2   6      142.44       59.52     56.45 o 
  -4   2   6      373.21      206.41     64.43 o 
  -3   2   6      961.99      999.00     90.44 o 
  -2   2   6     1175.56      921.43     82.62 o 
  -1   2   6        4.66       54.06     55.20 o 
   0   2   6      643.76      465.04     76.27 o 
   1   2   6      112.46      163.50     71.98 o 
   2   2   6      619.74      450.76     93.54 o 
   3   2   6       75.96       40.98     91.43 o 
   4   2   6      156.82      134.81    113.35 o 
   5   2   6      739.93      827.67    148.17 o 
   6   2   6      627.29      672.39    141.81 o 
   7   2   6       10.44        4.75    105.71 o 
   8   2   6      255.63      267.43    153.38 o 
   9   2   6     2251.59     2266.59    205.44 o 
  10   2   6     1383.10     1384.82    192.55 o 
  11   2   6     5766.18     5571.77    396.06 o 
  12   2   6      176.49      159.34    178.53 o 
  13   2   6      744.29      459.77    219.04 o 
  14   2   6      200.12      264.84    218.30 o 
  15   2   6      440.84      462.78    308.44 o 
  16   2   6       16.15      -51.06    252.03 o 
  17   2   6      438.92      428.33    280.38 o 
  18   2   6        5.71     -115.00    240.53 o 
  19   2   6     1343.25     1682.47    394.37 o 
 -24   3   6       18.93     -111.78    281.06 o 
 -23   3   6       32.64      -59.39    286.53 o 
 -22   3   6     1134.73     1217.89    532.46 o 
 -21   3   6      144.06      305.62    278.70 o 
 -20   3   6     1236.90     1525.84    399.39 o 
 -19   3   6       23.46      -19.56    267.39 o 
 -18   3   6     8048.27     7795.89    653.12 o 
 -17   3   6       60.45       88.53    208.15 o 
 -16   3   6     5305.65     4816.45    404.25 o 
 -15   3   6       51.27       25.91    175.33 o 
 -14   3   6    17719.08    17619.76    655.96 o 
 -13   3   6      400.71      403.94    160.21 o 
 -12   3   6    91255.73    96979.19   2523.94 o 
 -11   3   6      138.09      172.48    125.94 o 
 -10   3   6    14539.53    15189.20    452.06 o 
  -9   3   6        2.49       93.21    118.91 o 
  -8   3   6     4165.68     4242.83    194.25 o 
  -7   3   6       58.28       78.41     78.70 o 
  -6   3   6    40587.19    40557.00   1078.33 o 
  -5   3   6       77.39       27.21     52.48 o 
  -4   3   6    28391.65    29433.48    959.60 o 
  -3   3   6        5.77      -15.41     52.95 o 
  -2   3   6     1147.53     1488.14    146.73 o 
  -1   3   6       35.34       92.82     79.51 o 
   0   3   6      377.44      434.57     71.36 o 
   1   3   6       12.39       17.68     66.79 o 
   2   3   6     3641.81     3945.37    194.95 o 
   3   3   6        7.00      -36.12     95.52 o 
   4   3   6    10778.86    11524.97    338.50 o 
   5   3   6       33.11       16.92    106.99 o 
   6   3   6     3627.19     3968.77    234.80 o 
   7   3   6        9.03       13.64    105.85 o 
   8   3   6      224.04      127.95    117.80 o 
   9   3   6      255.76      265.76    130.55 o 
  10   3   6     8117.03     8004.33    453.80 o 
  11   3   6        9.21     -103.19    166.91 o 
  12   3   6     1985.21     1847.93    287.06 o 
  13   3   6        7.82       90.57    188.43 o 
  14   3   6       36.43       69.29    205.57 o 
  15   3   6      217.39      166.24    207.40 o 
  16   3   6      898.89     1277.73    342.75 o 
  17   3   6      159.37      529.37    283.65 o 
  18   3   6     1538.43     1748.56    405.20 o 
  19   3   6      381.02      577.59    316.79 o 
 -24   4   6      343.38      339.71    330.35 o 
 -23   4   6       30.80       39.24    293.17 o 
 -22   4   6      428.31      365.73    310.61 o 
 -21   4   6      106.31       66.10    284.23 o 
 -20   4   6      268.15      299.37    290.08 o 
 -19   4   6        3.69       44.62    262.05 o 
 -18   4   6        0.25       39.09    208.09 o 
 -17   4   6      488.31      256.14    230.62 o 
 -16   4   6       79.15      108.06    194.82 o 
 -15   4   6      618.78      663.32    226.75 o 
 -14   4   6      627.16      496.77    183.45 o 
 -13   4   6        1.67       -9.66    129.45 o 
 -12   4   6      308.76      348.20    127.28 o 
 -11   4   6     8680.56     8784.34    345.01 o 
 -10   4   6      381.39      363.87    129.65 o 
  -9   4   6       74.32      -12.26    115.82 o 
  -8   4   6      590.24      521.70    134.87 o 
  -7   4   6     1546.39     1563.69    122.07 o 
  -6   4   6      675.35      547.21     82.13 o 
  -5   4   6      142.89       96.48     68.92 o 
  -4   4   6       11.23      -34.64     59.17 o 
  -3   4   6      842.80      743.82    122.34 o 
  -2   4   6     1252.09     1272.54     92.48 o 
  -1   4   6     1355.03     1306.82    105.77 o 
   0   4   6      308.56      252.92     60.41 o 
   1   4   6      299.44      331.60     78.64 o 
   2   4   6      183.84       94.91     82.24 o 
   3   4   6     1113.64     1061.35    134.80 o 
   4   4   6       21.22      138.19    112.16 o 
   5   4   6     2272.34     2281.08    184.51 o 
   6   4   6       15.02       66.56    105.76 o 
   7   4   6        1.28      156.41    112.76 o 
   8   4   6       91.96       34.21    117.10 o 
   9   4   6     2394.46     2054.79    251.64 o 
  10   4   6       67.85      172.21    174.54 o 
  11   4   6      488.62      747.19    221.80 o 
  12   4   6      112.64      220.42    204.37 o 
  13   4   6      105.66      190.88    201.66 o 
  14   4   6      130.46      237.60    212.80 o 
  15   4   6      869.69      704.13    253.10 o 
  16   4   6      906.12     1196.63    286.28 o 
  17   4   6      161.07       93.57    266.28 o 
  18   4   6      503.15      368.42    311.02 o 
  19   4   6     1462.92     1358.90    378.28 o 
 -23   5   6      471.92      653.20    352.35 o 
 -22   5   6      163.21      214.23    305.23 o 
 -21   5   6      313.85      373.76    298.42 o 
 -20   5   6      436.21      604.02    317.81 o 
 -19   5   6     1028.59      802.05    267.14 o 
 -18   5   6     1125.41     1122.35    290.49 o 
 -17   5   6     6729.63     6581.42    489.15 o 
 -16   5   6       52.52      -33.21    187.01 o 
 -15   5   6      529.63      622.69    215.81 o 
 -14   5   6       42.65      167.41    172.71 o 
 -13   5   6        2.05      -72.90    136.02 o 
 -12   5   6        0.19      -97.17    109.55 o 
 -11   5   6     2939.33     2725.69    202.46 o 
 -10   5   6      574.46      546.76    135.31 o 
  -9   5   6     2320.41     2368.28    187.90 o 
  -8   5   6       43.85       38.47    119.47 o 
  -7   5   6      454.59      340.95    107.92 o 
  -6   5   6       23.59      -20.66     88.56 o 
  -5   5   6     7321.99     7521.16    385.86 o 
  -4   5   6     1613.80     1419.86    118.60 o 
  -3   5   6      247.64      184.57     67.24 o 
  -2   5   6      121.93      156.67     82.85 o 
  -1   5   6     4574.95     4680.46    247.90 o 
   0   5   6     1365.23     1356.54    106.76 o 
   1   5   6     4901.89     4897.72    173.82 o 
   2   5   6       59.96       91.92     90.85 o 
   3   5   6     3094.47     2983.36    171.42 o 
   4   5   6       77.65      105.46    104.04 o 
   5   5   6        0.41      -28.33     93.19 o 
   6   5   6       67.58      121.31    108.68 o 
   7   5   6      118.34      101.87    109.79 o 
   8   5   6      271.84      281.26    158.56 o 
   9   5   6      270.46      286.07    170.53 o 
  10   5   6      129.49       40.35    165.93 o 
  11   5   6      734.63      780.30    225.80 o 
  12   5   6      355.23      492.88    211.15 o 
  13   5   6      377.68      382.98    212.72 o 
  14   5   6        0.45      182.93    220.37 o 
  15   5   6      303.21      574.21    251.73 o 
  16   5   6      128.74      378.64    238.95 o 
  17   5   6      565.11      500.27    249.68 o 
  18   5   6      250.24      512.44    327.16 o 
 -23   6   6        3.57      201.52    315.61 o 
 -22   6   6       47.51       19.04    304.92 o 
 -21   6   6        0.02       26.93    310.61 o 
 -20   6   6      113.62      304.01    245.68 o 
 -19   6   6        0.01       24.45    216.24 o 
 -18   6   6      381.88      478.68    244.38 o 
 -17   6   6      233.80      -83.28    211.22 o 
 -16   6   6     6257.52     5634.49    455.76 o 
 -15   6   6        1.43      138.60    214.77 o 
 -14   6   6     1506.30     1602.79    253.65 o 
 -13   6   6       11.77      -61.45    146.95 o 
 -12   6   6    10669.42    10393.43    491.26 o 
 -11   6   6       88.22       32.57    111.25 o 
 -10   6   6    42216.50    45267.37   1920.90 o 
  -9   6   6       22.00       49.32    115.62 o 
  -8   6   6     8968.23     8574.61    300.65 o 
  -7   6   6        1.21       12.79     97.70 o 
  -6   6   6     1716.65     1926.79    151.39 o 
  -5   6   6       43.95       70.00     98.03 o 
  -4   6   6     2495.93     2671.25    160.85 o 
  -3   6   6       20.19       95.51     84.79 o 
  -2   6   6    21684.39    24148.07    778.38 o 
  -1   6   6      120.27      133.91    106.13 o 
   0   6   6     2538.90     2235.52    120.35 o 
   1   6   6       13.39       55.87     86.40 o 
   2   6   6    14380.78    15374.14    444.57 o 
   3   6   6       68.66      107.51     95.87 o 
   4   6   6        0.00       -0.65     95.58 o 
   5   6   6        1.24       57.13     94.97 o 
   6   6   6     1725.34     2135.26    207.36 o 
   7   6   6        2.00       27.99    117.34 o 
   8   6   6        5.75       59.30    146.30 o 
   9   6   6        3.68       15.94    150.79 o 
  10   6   6     3434.18     3472.84    343.26 o 
  11   6   6      146.13      179.15    192.13 o 
  12   6   6      256.43      438.77    217.49 o 
  13   6   6       61.84      217.22    219.28 o 
  14   6   6      148.16      -16.60    209.65 o 
  15   6   6       94.20      136.48    224.43 o 
  16   6   6       19.11      111.73    245.18 o 
  17   6   6       78.16      420.20    265.68 o 
  18   6   6     2056.71     1847.88    361.64 o 
 -23   7   6       44.62      217.95    330.73 o 
 -22   7   6      157.89      402.75    367.57 o 
 -21   7   6       86.08       75.92    256.27 o 
 -20   7   6      479.00      447.57    258.09 o 
 -19   7   6      108.21      -65.59    320.03 o 
 -18   7   6      915.24      988.15    288.49 o 
 -17   7   6     1390.31     1356.92    295.14 o 
 -16   7   6     1232.42     1297.30    286.06 o 
 -15   7   6      715.21      591.95    232.10 o 
 -14   7   6      123.97      247.98    178.97 o 
 -13   7   6      894.04      758.88    197.99 o 
 -12   7   6      251.92      360.85    160.77 o 
 -11   7   6      251.64      272.21    142.01 o 
 -10   7   6      106.03      161.06    114.84 o 
  -9   7   6     1737.79     1883.54    176.42 o 
  -8   7   6       24.67       44.12     95.95 o 
  -7   7   6      847.62      887.39    127.48 o 
  -6   7   6     1339.78     1430.81    172.68 o 
  -5   7   6     5759.67     6002.77    280.71 o 
  -4   7   6        0.00       19.86    109.52 o 
  -3   7   6        0.53       -6.12    106.02 o 
  -2   7   6       70.96      191.24     86.29 o 
  -1   7   6      976.54     1073.79    105.81 o 
   0   7   6      103.05       38.08     85.53 o 
   1   7   6       36.48       26.74     88.83 o 
   2   7   6      572.32      510.61    111.23 o 
   3   7   6       17.95       56.77     94.03 o 
   4   7   6        0.35       -2.32     93.00 o 
   5   7   6       77.88      189.02     99.15 o 
   6   7   6      181.45      162.95    115.18 o 
   7   7   6       39.86       45.11    119.81 o 
   8   7   6      115.66      110.14    147.69 o 
   9   7   6       70.69      143.33    174.18 o 
  10   7   6       55.75        9.27    179.77 o 
  11   7   6     3463.35     3307.70    359.43 o 
  12   7   6        0.24       45.14    205.18 o 
  13   7   6      546.91      702.15    234.58 o 
  14   7   6      171.87      319.60    226.61 o 
  15   7   6      295.83      283.93    247.81 o 
  16   7   6       67.89      397.21    246.99 o 
  17   7   6      129.67      182.36    252.13 o 
  18   7   6      277.84      367.98    409.09 o 
 -22   8   6      140.14      168.11    267.72 o 
 -21   8   6     1356.73     1193.91    350.70 o 
 -20   8   6     1005.88     1069.67    296.37 o 
 -19   8   6      235.85      475.84    250.52 o 
 -18   8   6       90.09      148.68    222.18 o 
 -17   8   6       34.55     -176.05    182.79 o 
 -16   8   6       35.74      -92.17    192.27 o 
 -15   8   6      531.58      541.46    231.62 o 
 -14   8   6        8.06       25.34    182.92 o 
 -13   8   6     1146.05     1239.98    229.59 o 
 -12   8   6      605.91      567.50    194.29 o 
 -11   8   6       96.72      177.00    152.71 o 
 -10   8   6      482.28      607.71    233.90 o 
  -9   8   6     4171.57     4316.04    220.98 o 
  -8   8   6      832.18      907.05    136.64 o 
  -7   8   6    31464.35    31817.38    578.20 o 
  -6   8   6      243.99      105.79    103.93 o 
  -5   8   6    26823.39    27652.63    826.75 o 
  -4   8   6      487.91      496.72    137.12 o 
  -3   8   6     3487.21     3091.29    201.62 o 
  -2   8   6      187.88      184.94     99.61 o 
  -1   8   6     1554.92     1293.06    107.75 o 
   0   8   6      285.09      242.70    102.14 o 
   1   8   6     8414.18     9510.08    264.47 o 
   2   8   6        5.78       -6.77     87.56 o 
   3   8   6     3483.77     3838.10    194.20 o 
   4   8   6     1006.29     1045.74    128.79 o 
   5   8   6     4510.73     4491.99    265.23 o 
   6   8   6      962.85     1089.31    171.44 o 
   7   8   6     2946.11     3053.14    253.47 o 
   8   8   6      471.58      538.46    174.07 o 
   9   8   6      109.49      112.79    157.62 o 
  10   8   6      114.25      -59.48    147.74 o 
  11   8   6      167.48      160.49    189.67 o 
  12   8   6      670.66      435.73    230.24 o 
  13   8   6       36.88       76.62    197.90 o 
  14   8   6        1.58      256.59    289.41 o 
  15   8   6      101.58       53.55    308.10 o 
  16   8   6        5.24      292.89    332.19 o 
  17   8   6      852.46      847.77    382.56 o 
 -22   9   6      760.54      649.05    303.61 o 
 -21   9   6      132.40      149.73    256.31 o 
 -20   9   6    16963.65    15958.19    840.60 o 
 -19   9   6       13.91      236.26    256.29 o 
 -18   9   6     1126.97     1303.97    333.17 o 
 -17   9   6       53.49      292.78    234.01 o 
 -16   9   6     1099.66      855.24    250.03 o 
 -15   9   6      170.07       96.45    204.13 o 
 -14   9   6     1077.01     1268.60    262.32 o 
 -13   9   6       14.83       71.22    158.73 o 
 -12   9   6      113.37      105.84    172.07 o 
 -11   9   6       24.05      -41.49    149.69 o 
 -10   9   6      570.56      575.47    168.26 o 
  -9   9   6       14.47      -27.56    115.06 o 
  -8   9   6        0.97      -15.18     91.19 o 
  -7   9   6        0.00      -81.18     95.62 o 
  -6   9   6    36660.01    38183.43    834.74 o 
  -5   9   6       59.60       37.03    100.05 o 
  -4   9   6       20.69       50.49    117.65 o 
  -3   9   6       16.61       -4.50    113.35 o 
  -2   9   6      853.06     1099.70    131.14 o 
  -1   9   6       37.58       38.48     82.80 o 
   0   9   6    19401.30    21103.17    565.16 o 
   1   9   6        0.55      -75.82     93.97 o 
   2   9   6     7422.97     7566.59    306.05 o 
   3   9   6       97.35       74.74    106.55 o 
   4   9   6     1481.16     1575.13    179.42 o 
   5   9   6       20.09     -108.12    115.01 o 
   6   9   6       65.59      194.51    137.60 o 
   7   9   6        0.00      -43.67    136.94 o 
   8   9   6      232.17      102.95    154.51 o 
   9   9   6        0.08        3.78    187.05 o 
  10   9   6     1422.51     1609.78    284.05 o 
  11   9   6       92.32        9.86    194.86 o 
  12   9   6      127.55      239.35    281.59 o 
  13   9   6       16.46        0.49    255.76 o 
  14   9   6      150.04       -3.32    268.11 o 
  15   9   6       17.72      -51.83    336.94 o 
  16   9   6     1857.52     1643.93    451.41 o 
  17   9   6      243.13      362.93    385.95 o 
 -21  10   6     1327.31     1390.44    332.38 o 
 -20  10   6       66.80      286.60    271.17 o 
 -19  10   6     4196.13     3975.28    447.08 o 
 -18  10   6        2.14      303.23    247.36 o 
 -17  10   6      769.03      760.42    267.19 o 
 -16  10   6      245.00      265.80    239.62 o 
 -15  10   6     3017.42     3150.07    365.37 o 
 -14  10   6       58.96      185.62    204.16 o 
 -13  10   6       30.77      147.91    196.63 o 
 -12  10   6        3.27      -16.64    166.18 o 
 -11  10   6      488.70      498.96    181.91 o 
 -10  10   6       88.12      227.12    154.14 o 
  -9  10   6       35.39       95.63    133.13 o 
  -8  10   6       92.80       49.34    104.01 o 
  -7  10   6     3200.05     3107.55    204.26 o 
  -6  10   6      272.86      270.28    114.29 o 
  -5  10   6       10.88       56.88    105.27 o 
  -4  10   6      492.83      382.94    189.39 o 
  -3  10   6      857.36      794.25    150.96 o 
  -2  10   6       71.08      209.77    107.54 o 
  -1  10   6     1091.24      976.25    119.02 o 
   0  10   6       41.32      -13.86    129.43 o 
   1  10   6      191.19      173.03    146.57 o 
   2  10   6      240.26      125.86    156.75 o 
   3  10   6       10.44       36.11    147.71 o 
   4  10   6      132.20       20.38    157.40 o 
   5  10   6       33.50      -31.94    168.89 o 
   6  10   6       44.56      -46.57    172.97 o 
   7  10   6       27.94       56.71    189.16 o 
   8  10   6       91.83      125.51    202.41 o 
   9  10   6      825.42      878.97    246.39 o 
  10  10   6       20.34      -14.23    191.27 o 
  11  10   6       18.13       90.46    219.41 o 
  12  10   6      344.74      308.85    233.64 o 
  13  10   6       68.48      274.02    350.15 o 
  14  10   6       44.99      213.76    330.57 o 
  15  10   6       54.36      -37.19    345.31 o 
  16  10   6       19.10      222.63    346.46 o 
 -21  11   6      290.82      372.77    283.78 o 
 -20  11   6      381.93      594.43    276.16 o 
 -19  11   6     2961.12     3073.78    414.80 o 
 -18  11   6      303.96      457.08    254.30 o 
 -17  11   6     1236.18     1101.91    289.57 o 
 -16  11   6     2402.65     2541.68    358.72 o 
 -15  11   6     4563.89     4587.98    419.71 o 
 -14  11   6        3.57      -74.64    177.70 o 
 -13  11   6      167.73       14.42    199.17 o 
 -12  11   6      226.97      330.79    186.98 o 
 -11  11   6      314.76      270.93    183.87 o 
 -10  11   6       41.37       16.53    155.65 o 
  -9  11   6     1297.85     1368.96    192.24 o 
  -8  11   6     1556.11     1274.67    191.12 o 
  -7  11   6     2393.77     2278.83    189.06 o 
  -6  11   6       84.56       30.60    115.78 o 
  -5  11   6     2094.45     2339.65    200.35 o 
  -4  11   6      428.49      465.53    147.64 o 
  -3  11   6     6962.73     7435.98    504.32 o 
  -2  11   6      255.22      427.39    167.51 o 
  -1  11   6     2623.80     2631.84    262.19 o 
   0  11   6        0.59       55.63    154.39 o 
   1  11   6     1233.69     1569.17    229.77 o 
   2  11   6       31.41      -57.51    154.23 o 
   3  11   6     2279.86     2324.69    278.31 o 
   4  11   6        2.79       10.96    171.94 o 
   5  11   6       12.85       18.77    189.49 o 
   6  11   6      149.15      208.96    190.54 o 
   7  11   6     3457.48     3421.21    365.46 o 
   8  11   6      387.85      348.28    220.80 o 
   9  11   6       37.89      -30.54    189.10 o 
  10  11   6       96.45      194.20    229.88 o 
  11  11   6      361.30      408.53    253.80 o 
  12  11   6        5.53       51.33    243.77 o 
  13  11   6     3200.87     3122.52    410.53 o 
  14  11   6      148.48       93.54    312.31 o 
  15  11   6      857.50      749.88    404.31 o 
  16  11   6      306.49      412.33    414.64 o 
 -20  12   6     1142.89     1284.43    318.11 o 
 -19  12   6       61.89     -131.12    228.19 o 
 -18  12   6     3541.18     3494.72    433.73 o 
 -17  12   6       19.58      131.89    245.25 o 
 -16  12   6      108.70      289.33    231.56 o 
 -15  12   6      177.87      233.15    218.08 o 
 -14  12   6     3246.38     2893.06    354.95 o 
 -13  12   6      221.14      256.49    221.44 o 
 -12  12   6      535.47      621.83    227.59 o 
 -11  12   6      107.08      255.57    180.99 o 
 -10  12   6       19.51      176.07    171.07 o 
  -9  12   6       10.79       73.62    138.29 o 
  -8  12   6      540.77      685.58    168.58 o 
  -7  12   6       90.80      170.43    149.12 o 
  -6  12   6        0.13       83.69    167.26 o 
  -5  12   6       66.68      -76.84    148.74 o 
  -4  12   6        4.21      -13.46    157.43 o 
  -3  12   6      108.46     -133.85    149.45 o 
  -2  12   6      585.72      367.21    177.25 o 
  -1  12   6        0.71      -19.27    158.40 o 
   0  12   6       26.88      140.33    179.16 o 
   1  12   6       20.81      -51.98    162.84 o 
   2  12   6     2239.89     2160.51    274.79 o 
   3  12   6        0.67       10.54    182.98 o 
   4  12   6      228.57      220.05    195.48 o 
   5  12   6       70.24      -66.43    176.74 o 
   6  12   6     2351.88     2064.97    314.32 o 
   7  12   6      161.27      192.97    206.17 o 
   8  12   6      384.33      269.86    221.04 o 
   9  12   6       80.09       61.00    215.99 o 
  10  12   6       60.61      259.67    226.09 o 
  11  12   6        1.84       68.50    228.39 o 
  12  12   6      131.31      304.21    244.21 o 
  13  12   6      327.26      588.06    287.12 o 
  14  12   6     2291.95     2103.76    496.55 o 
  15  12   6      172.20      101.94    374.47 o 
 -19  13   6      546.09      721.36    290.16 o 
 -18  13   6       33.66      147.67    230.68 o 
 -17  13   6       58.21      145.10    240.35 o 
 -16  13   6      156.24      389.48    252.57 o 
 -15  13   6       85.66      290.46    237.68 o 
 -14  13   6       70.01        6.74    221.03 o 
 -13  13   6      278.50      258.97    213.94 o 
 -12  13   6       64.97      199.66    219.14 o 
 -11  13   6       66.11      -42.62    234.46 o 
 -10  13   6        0.39      -39.09    251.32 o 
  -9  13   6     1089.27      999.31    247.60 o 
  -8  13   6      256.32      306.37    200.54 o 
  -7  13   6       85.41      -10.14    182.17 o 
  -6  13   6        4.24        1.75    221.46 o 
  -5  13   6      301.30      317.61    196.40 o 
  -4  13   6       16.30      -79.61    180.08 o 
  -3  13   6      106.05       -2.51    163.34 o 
  -2  13   6      123.08      395.34    181.69 o 
  -1  13   6      132.48      101.07    177.05 o 
   0  13   6        5.30     -157.75    157.75 o 
   1  13   6      229.56      239.32    204.01 o 
   2  13   6       51.32      -45.73    186.23 o 
   3  13   6       53.72      -14.84    183.74 o 
   4  13   6       41.48       90.23    198.16 o 
   5  13   6     1099.10      988.75    251.90 o 
   6  13   6        5.61      -23.82    194.86 o 
   7  13   6      336.50      517.94    234.98 o 
   8  13   6       23.03      -31.77    212.53 o 
   9  13   6        3.25     -189.07    203.59 o 
  10  13   6      248.02      230.58    246.01 o 
  11  13   6       87.98       42.22    241.97 o 
  12  13   6        8.17       67.71    223.82 o 
  13  13   6      655.30      843.93    295.52 o 
  14  13   6      167.81      120.55    263.17 o 
 -18  14   6       18.07      281.65    543.82 o 
 -17  14   6      119.25      354.41    339.28 o 
 -16  14   6      559.75      578.58    334.12 o 
 -15  14   6     2944.79     3700.87    527.79 o 
 -14  14   6       23.33      184.32    274.38 o 
 -13  14   6     3129.03     3418.92    499.30 o 
 -12  14   6      670.82      539.91    285.65 o 
 -11  14   6      302.37      365.31    282.79 o 
 -10  14   6      161.08      217.84    200.22 o 
  -9  14   6       11.43     -168.55    178.60 o 
  -8  14   6      339.64      323.08    207.45 o 
  -7  14   6        6.88      120.95    191.45 o 
  -6  14   6       24.13       62.72    229.12 o 
  -5  14   6      912.10      891.96    285.49 o 
  -4  14   6      363.91      338.75    197.89 o 
  -3  14   6      278.06      218.39    189.71 o 
  -2  14   6       41.39      281.47    207.90 o 
  -1  14   6      482.99      548.04    216.12 o 
   0  14   6      349.63      288.31    207.45 o 
   1  14   6        4.59       96.83    188.58 o 
   2  14   6      383.75      474.54    219.41 o 
   3  14   6      423.85      226.97    221.16 o 
   4  14   6       63.09      346.07    214.87 o 
   5  14   6      318.13      386.42    214.36 o 
   6  14   6      176.46      479.33    217.57 o 
   7  14   6     1270.41     1281.39    282.52 o 
   8  14   6        5.69      -72.66    212.35 o 
   9  14   6      858.25     1286.15    291.89 o 
  10  14   6      126.33       99.51    224.95 o 
  11  14   6      904.65      897.52    378.47 o 
  12  14   6      918.37      848.77    397.92 o 
  13  14   6      345.40      435.30    372.09 o 
 -17  15   6       35.05       24.89    294.09 o 
 -16  15   6     1657.65     1739.63    397.49 o 
 -15  15   6        2.10      154.06    269.96 o 
 -14  15   6     1500.11     1737.38    403.10 o 
 -13  15   6      171.19      104.22    271.38 o 
 -12  15   6      391.55      383.73    305.96 o 
 -11  15   6       57.66      268.10    264.45 o 
 -10  15   6      653.90      883.37    265.97 o 
  -9  15   6       11.79      209.68    233.85 o 
  -8  15   6      454.66      516.93    235.61 o 
  -7  15   6       13.83       90.82    197.05 o 
  -6  15   6       12.64      255.04    265.90 o 
  -5  15   6        8.50     -147.29    247.15 o 
  -4  15   6     7346.97     6793.21    609.27 o 
  -3  15   6       94.49      -70.63    257.10 o 
  -2  15   6       81.23      293.42    262.10 o 
  -1  15   6        0.54      169.32    283.47 o 
   0  15   6      498.28      367.10    297.24 o 
   1  15   6       15.44      198.85    288.83 o 
   2  15   6      905.76     1079.82    348.75 o 
   3  15   6        2.57      -76.30    273.20 o 
   4  15   6      317.56      517.20    302.32 o 
   5  15   6       14.53       73.64    260.20 o 
   6  15   6        6.41      -12.95    271.46 o 
   7  15   6      142.48      217.04    320.20 o 
   8  15   6       73.20       -9.49    287.08 o 
   9  15   6      271.76      282.01    350.05 o 
  10  15   6      695.79      866.13    368.34 o 
  11  15   6       53.59      482.07    369.57 o 
  12  15   6       36.04     -267.51    334.97 o 
 -16  16   6       24.68      245.00    291.45 o 
 -15  16   6      530.75      726.55    330.02 o 
 -14  16   6       35.01       -4.44    280.20 o 
 -13  16   6        0.10      243.13    275.78 o 
 -12  16   6       20.56      265.92    266.56 o 
 -11  16   6       52.14      475.66    312.86 o 
 -10  16   6      351.80      823.72    303.09 o 
  -9  16   6       10.21      172.85    219.10 o 
  -8  16   6        6.97      -27.75    209.08 o 
  -7  16   6       28.23       56.91    213.67 o 
  -6  16   6       10.83      -58.44    318.18 o 
  -5  16   6      397.90      535.55    292.49 o 
  -4  16   6      262.70       92.46    235.58 o 
  -3  16   6     1016.03      952.91    320.20 o 
  -2  16   6      788.50      855.14    323.60 o 
  -1  16   6      331.18      288.67    309.70 o 
   0  16   6      886.19     1256.73    369.57 o 
   1  16   6       32.94       35.83    285.21 o 
   2  16   6      541.43      845.98    352.35 o 
   3  16   6       84.24      243.71    280.59 o 
   4  16   6      208.38      212.64    297.70 o 
   5  16   6      269.30      191.77    310.56 o 
   6  16   6        8.19      295.10    329.42 o 
   7  16   6      431.52      582.21    338.37 o 
   8  16   6      166.23      231.30    323.68 o 
   9  16   6      444.29      480.72    360.24 o 
  10  16   6       97.40     -193.09    306.43 o 
  11  16   6      549.94      417.31    373.04 o 
 -15  17   6      342.00      476.44    329.12 o 
 -14  17   6       16.12     -269.09    269.09 o 
 -13  17   6     1089.68      928.56    337.48 o 
 -12  17   6      519.40      822.18    353.53 o 
 -11  17   6       10.31       96.43    304.54 o 
 -10  17   6       61.22      -28.29    239.24 o 
  -9  17   6     4771.02     4537.35    453.82 o 
  -8  17   6      333.60      507.05    260.91 o 
  -7  17   6     2085.70     1798.10    328.88 o 
  -6  17   6       79.59       28.92    246.72 o 
  -5  17   6      339.53      331.19    272.19 o 
  -4  17   6       65.73     -107.50    297.07 o 
  -3  17   6      738.01      930.87    355.52 o 
  -2  17   6       49.07      340.91    451.29 o 
  -1  17   6     3625.10     3420.54    659.08 o 
   0  17   6        5.37       95.90    296.50 o 
   1  17   6     2703.17     3259.95    693.17 o 
   2  17   6        2.09      165.47    294.46 o 
   3  17   6     3955.62     3827.53    532.25 o 
   4  17   6      171.28       93.04    301.85 o 
   5  17   6      482.54      616.52    334.39 o 
   6  17   6      326.33       44.82    333.98 o 
   7  17   6     1038.70     1048.15    413.07 o 
   8  17   6      184.32      240.48    343.69 o 
   9  17   6       13.65        9.14    346.22 o 
 -13  18   6       99.41      312.35    323.72 o 
 -12  18   6      787.23      977.65    356.94 o 
 -11  18   6        7.53       22.79    274.38 o 
 -10  18   6       15.09      458.36    320.17 o 
  -9  18   6      155.90      -14.34    222.22 o 
  -8  18   6      621.37      879.00    279.46 o 
  -7  18   6        9.51      160.13    232.00 o 
  -6  18   6     1164.45     1290.08    294.48 o 
  -5  18   6       36.09     -104.92    261.60 o 
  -4  18   6      472.72      782.92    325.09 o 
  -3  18   6       10.53      366.80    276.76 o 
  -2  18   6       32.32      318.26    430.19 o 
  -1  18   6        6.93        0.00    451.29 o 
   0  18   6     3061.63     2881.38    476.17 o 
   1  18   6      144.37      -93.19    309.29 o 
   2  18   6     1318.50     1607.09    416.11 o 
   3  18   6       25.31       13.10    325.98 o 
   4  18   6        4.93      213.41    351.72 o 
   5  18   6       39.55      211.40    522.72 o 
   6  18   6      382.42      286.19    329.15 o 
   7  18   6       12.71      371.41    339.99 o 
   8  18   6     1060.99     1136.95    422.47 o 
 -11  19   6      334.95      169.45    301.85 o 
 -10  19   6      165.86      344.06    287.93 o 
  -9  19   6      148.79      258.17    269.26 o 
  -8  19   6      535.19     1019.74    296.41 o 
  -7  19   6        0.08       49.15    233.05 o 
  -6  19   6      152.55      364.42    255.26 o 
  -5  19   6       20.79      195.11    302.73 o 
  -4  19   6       24.03      -56.88    311.68 o 
  -3  19   6      160.00      365.59    303.02 o 
  -2  19   6       44.00       31.79    271.77 o 
  -1  19   6      432.63      558.44    470.77 o 
   0  19   6       75.97      149.35    418.83 o 
   1  19   6      231.53      736.34    657.46 o 
   2  19   6       54.72      415.29    368.34 o 
   3  19   6      491.80      704.90    386.79 o 
   4  19   6        1.39      360.08    389.61 o 
   5  19   6      322.55      474.38    672.07 o 
   6  19   6       66.68       63.91    327.61 o 
  -8  20   6       59.18        0.00    344.15 o 
  -7  20   6     1678.75     1736.99    548.70 o 
  -6  20   6      357.60      606.10    272.80 o 
  -5  20   6      114.40      331.17    389.61 o 
  -4  20   6        0.12       16.14    307.19 o 
  -3  20   6      934.89     1371.23    389.12 o 
  -2  20   6       75.33      416.58    340.18 o 
  -1  20   6      747.14     1165.08    384.39 o 
   0  20   6      299.22      318.18    493.50 o 
   1  20   6      160.47      340.91    525.97 o 
   2  20   6      172.50      312.17    358.84 o 
   3  20   6      671.74      807.22    407.50 o 
 -24   1   7      170.88      -19.03    329.06 o 
 -23   1   7        0.03       43.66    308.78 o 
 -22   1   7        5.31       94.95    279.63 o 
 -21   1   7      100.44      106.17    269.57 o 
 -20   1   7       29.51      277.77    282.18 o 
 -19   1   7      202.95      174.87    295.91 o 
 -18   1   7      309.69      461.37    284.43 o 
 -17   1   7      101.38       62.75    231.74 o 
 -16   1   7       87.68      120.68    236.33 o 
 -15   1   7       83.88       13.02    219.16 o 
 -14   1   7      528.78      510.34    171.03 o 
 -13   1   7     2616.51     2643.62    262.48 o 
 -12   1   7     1571.71     1813.56    187.68 o 
 -11   1   7        5.21        4.70    107.11 o 
 -10   1   7       19.95      -76.91     94.69 o 
  -9   1   7        0.94      -11.37     89.50 o 
  -8   1   7      137.85      103.51     78.65 o 
  -7   1   7      136.20      124.95     69.97 o 
  -6   1   7      965.42      933.92     80.38 o 
  -5   1   7       49.80       40.36     50.28 o 
  -4   1   7     1071.64     1028.09     68.17 o 
  -3   1   7     1384.75     1091.51    103.32 o 
  -2   1   7       51.89       88.36     65.24 o 
  -1   1   7      117.86       98.56     69.26 o 
   0   1   7      202.17      249.69     82.25 o 
   1   1   7      320.94      289.61     89.43 o 
   2   1   7      767.57      942.88    125.74 o 
   3   1   7      109.98      213.04    113.47 o 
   4   1   7      159.63      284.32    125.36 o 
   5   1   7      130.88       87.18    115.94 o 
   6   1   7       21.06       94.16    115.22 o 
   7   1   7     3172.33     3028.13    223.11 o 
   8   1   7     1448.25     1422.59    178.55 o 
   9   1   7      156.48      160.71    130.92 o 
  10   1   7     3502.85     3551.42    271.63 o 
  11   1   7      521.60      500.09    164.83 o 
  12   1   7       27.45      140.00    187.03 o 
  13   1   7       45.72      111.70    196.38 o 
  14   1   7      826.15      850.88    313.22 o 
  15   1   7        0.03      161.05    234.64 o 
  16   1   7      120.56      139.03    254.68 o 
  17   1   7      752.62      969.16    347.35 o 
  18   1   7     2574.19     2621.72    459.34 o 
 -24   2   7      641.86      353.65    340.22 o 
 -23   2   7      528.43      368.21    360.39 o 
 -22   2   7     1462.82     1160.45    389.12 o 
 -21   2   7        2.05      143.01    286.72 o 
 -20   2   7     2139.14     2408.48    439.53 o 
 -19   2   7      903.77     1296.99    362.71 o 
 -18   2   7     5049.65     4827.06    538.18 o 
 -17   2   7      299.74      476.23    286.28 o 
 -16   2   7      314.62      260.96    192.94 o 
 -15   2   7      237.25      167.26    167.82 o 
 -14   2   7      440.93      363.82    166.11 o 
 -13   2   7       65.43       95.44    130.67 o 
 -12   2   7     1140.74     1077.52    176.56 o 
 -11   2   7      254.60      281.44    129.13 o 
 -10   2   7       15.69       28.72    109.89 o 
  -9   2   7       11.41      -88.20     99.44 o 
  -8   2   7     5431.55     5260.10    213.54 o 
  -7   2   7      682.14      651.24     99.53 o 
  -6   2   7     1999.40     1709.77    111.69 o 
  -5   2   7      207.11      208.04     77.38 o 
  -4   2   7     7058.89     6265.96    168.67 o 
  -3   2   7      104.33      122.02     57.71 o 
  -2   2   7     2036.36     1781.50    114.82 o 
  -1   2   7       70.51      130.11     70.86 o 
   0   2   7     1435.70     1337.51    113.91 o 
   1   2   7       30.51       49.81     77.79 o 
   2   2   7      534.19      489.48    115.71 o 
   3   2   7       54.22       57.37    111.18 o 
   4   2   7     5426.37     5552.41    258.99 o 
   5   2   7      590.72      565.90    136.45 o 
   6   2   7     7462.68     7988.61    324.72 o 
   7   2   7       27.69      -58.76    110.03 o 
   8   2   7     5521.51     5195.73    289.81 o 
   9   2   7     1457.10     1513.19    190.68 o 
  10   2   7      620.84      554.20    162.63 o 
  11   2   7      749.33      861.86    223.78 o 
  12   2   7     2796.92     2841.96    336.13 o 
  13   2   7       66.17      -69.95    186.86 o 
  14   2   7      110.11      202.04    221.39 o 
  15   2   7      672.61      998.42    320.21 o 
  16   2   7      882.19     1217.49    350.05 o 
  17   2   7      797.83      693.21    319.09 o 
  18   2   7      105.13      309.97    312.86 o 
 -24   3   7        2.51      183.73    332.07 o 
 -23   3   7     1550.01     1753.81    449.90 o 
 -22   3   7       10.07       56.82    287.78 o 
 -21   3   7      580.81      626.36    315.36 o 
 -20   3   7       86.00      170.48    256.02 o 
 -19   3   7     4011.98     3774.24    501.53 o 
 -18   3   7        0.47      124.70    217.00 o 
 -17   3   7    24759.98    23878.21    859.04 o 
 -16   3   7        3.51      -94.12    171.45 o 
 -15   3   7      723.37      804.79    215.30 o 
 -14   3   7        0.23      154.39    136.81 o 
 -13   3   7     4143.79     4164.67    261.00 o 
 -12   3   7      290.35      128.78    123.86 o 
 -11   3   7     3161.33     3495.15    229.95 o 
 -10   3   7       97.53       86.64    117.04 o 
  -9   3   7     8971.91     9616.51    297.36 o 
  -8   3   7        1.79      -65.77     91.99 o 
  -7   3   7    23169.09    22665.78    722.36 o 
  -6   3   7        6.40      -44.78     64.14 o 
  -5   3   7    63542.95    68049.20   2426.72 o 
  -4   3   7       16.08       -4.20     68.67 o 
  -3   3   7     5575.95     5731.01    230.56 o 
  -2   3   7       43.82       20.54     92.69 o 
  -1   3   7     4019.99     3761.96    149.04 o 
   0   3   7        0.03      -12.21     71.21 o 
   1   3   7       19.31      111.78     85.27 o 
   2   3   7       11.29      -89.96     89.96 o 
   3   3   7      430.11      423.84    124.00 o 
   4   3   7      180.14      113.14    117.41 o 
   5   3   7     9761.91    10541.17    352.14 o 
   6   3   7       12.81       67.61    107.16 o 
   7   3   7     1905.63     1902.57    186.90 o 
   8   3   7       64.59       54.08    120.46 o 
   9   3   7       20.42        7.85    127.10 o 
  10   3   7      294.04      262.61    177.56 o 
  11   3   7     1550.79     1500.68    266.12 o 
  12   3   7       48.33      100.38    202.54 o 
  13   3   7     1060.77     1151.85    264.03 o 
  14   3   7      198.02      408.60    234.12 o 
  15   3   7     2368.16     2350.93    355.39 o 
  16   3   7       46.90      101.67    252.59 o 
  17   3   7     1681.32     2307.42    444.23 o 
  18   3   7        7.20      149.59    292.38 o 
 -24   4   7      583.73      757.59    355.82 o 
 -23   4   7      610.07      691.73    350.10 o 
 -22   4   7       71.32      213.64    327.43 o 
 -21   4   7      207.95      182.59    316.59 o 
 -20   4   7      203.02      247.75    270.87 o 
 -19   4   7      299.16      127.67    238.78 o 
 -18   4   7        0.92       -5.12    208.26 o 
 -17   4   7     1118.96     1262.67    263.44 o 
 -16   4   7      329.22      430.46    204.09 o 
 -15   4   7        8.52       38.97    176.32 o 
 -14   4   7       79.34       74.66    144.39 o 
 -13   4   7        3.47      -21.52    113.31 o 
 -12   4   7     1543.98     1824.52    188.14 o 
 -11   4   7      205.80      237.40    119.21 o 
 -10   4   7     6078.63     6323.77    285.68 o 
  -9   4   7      405.73      423.53    129.45 o 
  -8   4   7     1801.32     1804.92    152.89 o 
  -7   4   7      236.11      344.81     94.66 o 
  -6   4   7     2251.20     2082.28    130.21 o 
  -5   4   7     1241.39     1119.40    104.77 o 
  -4   4   7       29.90       65.53     70.33 o 
  -3   4   7        6.09       -7.21     91.17 o 
  -2   4   7      354.04      427.92    128.65 o 
  -1   4   7        1.39      -51.99    102.41 o 
   0   4   7     1973.13     2045.46    127.65 o 
   1   4   7      256.93      199.01     94.77 o 
   2   4   7      650.23      528.76    123.42 o 
   3   4   7     1890.73     1827.53    168.76 o 
   4   4   7      401.28      420.46    120.81 o 
   5   4   7      167.19      212.63    114.87 o 
   6   4   7      919.23     1000.48    147.22 o 
   7   4   7      683.57      642.02    135.16 o 
   8   4   7       49.88       67.24    123.99 o 
   9   4   7        9.51      102.77    154.90 o 
  10   4   7     1214.42     1285.80    244.31 o 
  11   4   7        6.02       62.43    186.74 o 
  12   4   7      903.79      800.21    242.43 o 
  13   4   7      267.48      225.00    211.36 o 
  14   4   7     3782.01     4122.01    414.93 o 
  15   4   7        5.91      119.50    220.54 o 
  16   4   7        0.30      127.17    226.93 o 
  17   4   7       27.96      555.65    320.11 o 
  18   4   7     1740.61     1448.80    388.89 o 
 -24   5   7        0.57      100.46    316.39 o 
 -23   5   7       45.24       -6.52    313.89 o 
 -22   5   7      178.39       52.23    327.00 o 
 -21   5   7      149.76       87.18    297.24 o 
 -20   5   7        0.03       50.89    238.79 o 
 -19   5   7      157.41      140.84    242.44 o 
 -18   5   7    29690.92    28723.22    990.62 o 
 -17   5   7     1696.71     1504.66    307.69 o 
 -16   5   7     1182.22      925.05    245.45 o 
 -15   5   7        6.18      -24.24    183.24 o 
 -14   5   7      550.14      417.60    187.58 o 
 -13   5   7       16.38      -45.65    116.12 o 
 -12   5   7     2967.37     3201.93    224.70 o 
 -11   5   7     2007.30     1937.93    187.79 o 
 -10   5   7        4.46      -19.57    112.00 o 
  -9   5   7      380.16      239.62    120.58 o 
  -8   5   7     2856.42     3105.54    187.02 o 
  -7   5   7      229.33      227.89     96.64 o 
  -6   5   7    11303.51    11359.63    497.21 o 
  -5   5   7      500.35      473.30    104.90 o 
  -4   5   7    11063.49    10943.61    300.55 o 
  -3   5   7      597.39      632.23     97.26 o 
  -2   5   7     2799.87     2792.17    151.82 o 
  -1   5   7       13.40       20.63     94.02 o 
   0   5   7     4013.60     3893.64    141.63 o 
   1   5   7      357.36      266.24     94.66 o 
   2   5   7     2182.74     2209.80    148.67 o 
   3   5   7       10.46       38.12    103.37 o 
   4   5   7     7015.81     7160.81    282.55 o 
   5   5   7      137.51       82.81    102.14 o 
   6   5   7        5.14       52.53    112.12 o 
   7   5   7       50.77       65.08    114.56 o 
   8   5   7      230.46      157.59    155.67 o 
   9   5   7      267.51      246.78    183.25 o 
  10   5   7       81.18        9.38    173.92 o 
  11   5   7      732.26      493.86    212.76 o 
  12   5   7       14.92       -5.35    200.58 o 
  13   5   7      160.04      267.33    209.87 o 
  14   5   7     1064.08     1069.15    275.75 o 
  15   5   7       90.41      219.59    236.32 o 
  16   5   7     1160.96     1055.54    286.03 o 
  17   5   7      111.41      349.30    252.49 o 
  18   5   7       30.69      -36.80    260.24 o 
 -23   6   7     8211.19     7854.66    779.41 o 
 -22   6   7        1.11     -115.94    303.40 o 
 -21   6   7        5.42      177.74    251.80 o 
 -20   6   7       35.54      -43.90    231.87 o 
 -19   6   7    14878.83    14517.95    750.67 o 
 -18   6   7        3.28       30.63    228.19 o 
 -17   6   7    36057.76    33964.45   1704.10 o 
 -16   6   7        0.54       46.42    204.60 o 
 -15   6   7      650.36      685.39    240.55 o 
 -14   6   7        5.26      111.29    171.23 o 
 -13   6   7     8661.23     8475.58    459.61 o 
 -12   6   7       27.14       -3.33    106.06 o 
 -11   6   7     6374.31     6848.19    306.27 o 
 -10   6   7      130.04       55.52    106.67 o 
  -9   6   7    35984.91    38088.16   1247.94 o 
  -8   6   7       12.03      -93.42     93.42 o 
  -7   6   7    64099.46    67211.71   2427.35 o 
  -6   6   7      130.24      257.29    105.96 o 
  -5   6   7    10586.10    12538.10    583.18 o 
  -4   6   7        1.54       35.00     87.55 o 
  -3   6   7     8747.13     9174.29    398.33 o 
  -2   6   7       32.92       61.62    104.79 o 
  -1   6   7    20659.06    21968.46   1041.75 o 
   0   6   7       12.24      -69.06     69.06 o 
   1   6   7     2790.64     3022.14    153.08 o 
   2   6   7       41.21       49.84     90.11 o 
   3   6   7     6315.29     6828.32    239.99 o 
   4   6   7       38.88       55.42     96.16 o 
   5   6   7      275.46      321.37    121.71 o 
   6   6   7        1.08       16.73    108.16 o 
   7   6   7     1032.82     1251.57    206.90 o 
   8   6   7      126.30      114.99    160.66 o 
   9   6   7     2915.09     2838.42    312.05 o 
  10   6   7       15.82     -134.49    175.34 o 
  11   6   7     3832.82     3966.17    380.15 o 
  12   6   7       25.20       58.03    193.58 o 
  13   6   7     2394.72     2198.16    333.23 o 
  14   6   7       65.07      -53.07    214.21 o 
  15   6   7      127.88      437.93    242.75 o 
  16   6   7      203.66      317.20    250.67 o 
  17   6   7     1144.51      993.70    283.68 o 
 -23   7   7       24.86      299.09    344.16 o 
 -22   7   7        6.41       68.71    268.58 o 
 -21   7   7      233.99      325.40    266.01 o 
 -20   7   7      203.93      249.32    250.60 o 
 -19   7   7      208.39       60.25    226.36 o 
 -18   7   7     1187.17     1205.03    303.85 o 
 -17   7   7     1302.77     1435.01    296.97 o 
 -16   7   7     7150.53     6356.88    484.79 o 
 -15   7   7      124.52      134.45    186.79 o 
 -14   7   7      550.93      517.90    204.38 o 
 -13   7   7       96.74      167.56    171.62 o 
 -12   7   7      981.23     1115.17    204.59 o 
 -11   7   7      202.49      220.93    119.16 o 
 -10   7   7        1.39       73.43    114.61 o 
  -9   7   7       99.22      120.35     95.68 o 
  -8   7   7        4.54       21.57    102.20 o 
  -7   7   7       11.29       23.50     97.21 o 
  -6   7   7     2342.77     2075.53    169.30 o 
  -5   7   7      802.60      955.71    133.71 o 
  -4   7   7      541.67      584.77    114.84 o 
  -3   7   7      697.39      809.99    135.58 o 
  -2   7   7     2719.24     2874.21    191.57 o 
  -1   7   7       26.32       79.77    111.57 o 
   0   7   7      775.49      784.24     92.68 o 
   1   7   7        0.57      -35.51     81.53 o 
   2   7   7       77.21       15.36     83.39 o 
   3   7   7      235.54      232.17     96.68 o 
   4   7   7      234.50      252.89    119.59 o 
   5   7   7       44.14      118.93     99.57 o 
   6   7   7        2.14      -30.12    123.08 o 
   7   7   7       20.16      -17.55    125.34 o 
   8   7   7       57.51       57.75    161.91 o 
   9   7   7      105.67       82.07    178.37 o 
  10   7   7       37.31      261.12    200.99 o 
  11   7   7      174.05      289.06    209.79 o 
  12   7   7      866.92      635.29    231.27 o 
  13   7   7       82.45       31.01    199.31 o 
  14   7   7     1456.07     1819.02    330.32 o 
  15   7   7       21.27      -62.14    275.35 o 
  16   7   7       37.25      426.82    350.19 o 
  17   7   7      102.47      207.74    311.62 o 
 -23   8   7      212.29      399.08    312.58 o 
 -22   8   7     3303.81     3108.22    434.94 o 
 -21   8   7      417.74      403.15    259.85 o 
 -20   8   7     2719.88     2503.06    383.43 o 
 -19   8   7       24.34      -19.46    233.68 o 
 -18   8   7     2367.02     2638.87    371.69 o 
 -17   8   7      270.28      552.97    263.33 o 
 -16   8   7     4494.57     4354.83    417.85 o 
 -15   8   7      828.86      693.09    230.27 o 
 -14   8   7       46.33       77.93    171.45 o 
 -13   8   7       53.61       64.09    165.87 o 
 -12   8   7      399.07      238.53    166.75 o 
 -11   8   7        1.49       29.42    146.27 o 
 -10   8   7     3563.44     3708.19    236.52 o 
  -9   8   7       53.24       96.95    102.33 o 
  -8   8   7     2074.49     1908.36    163.74 o 
  -7   8   7     1131.46     1229.32    137.76 o 
  -6   8   7      699.96      522.21    123.82 o 
  -5   8   7      344.72      446.91    116.32 o 
  -4   8   7     1003.88      927.45    140.67 o 
  -3   8   7     1917.96     1977.05    140.74 o 
  -2   8   7      802.12      864.83     96.19 o 
  -1   8   7      153.01      277.10    125.02 o 
   0   8   7     3226.18     3322.52    181.93 o 
   1   8   7       72.92       40.21     81.49 o 
   2   8   7      422.18      424.05     99.66 o 
   3   8   7      783.83      742.21    115.24 o 
   4   8   7      742.03      718.60    119.98 o 
   5   8   7      574.19      594.34    147.02 o 
   6   8   7     3465.09     3193.89    253.00 o 
   7   8   7      433.25      485.51    160.30 o 
   8   8   7     1036.05      940.53    196.90 o 
   9   8   7       58.20       -0.71    185.85 o 
  10   8   7        9.61       34.96    241.90 o 
  11   8   7      165.41      250.20    294.88 o 
  12   8   7     1806.41     2021.00    435.74 o 
  13   8   7      127.36      257.32    276.74 o 
  14   8   7      726.94      619.93    342.82 o 
  15   8   7       20.09       51.64    278.67 o 
  16   8   7     1430.79     1395.21    413.96 o 
  17   8   7       16.00      239.25    348.70 o 
 -22   9   7       45.14       26.83    283.55 o 
 -21   9   7    16889.92    16193.54    872.44 o 
 -20   9   7       17.91      134.08    241.71 o 
 -19   9   7     1003.90      985.75    317.86 o 
 -18   9   7       15.75      110.47    228.67 o 
 -17   9   7     7857.99     8334.69    571.03 o 
 -16   9   7       21.17       -8.93    206.59 o 
 -15   9   7     7766.59     7230.29    748.39 o 
 -14   9   7        6.78     -158.28    172.13 o 
 -13   9   7     3027.09     2897.01    320.46 o 
 -12   9   7        1.00      -30.77    159.83 o 
 -11   9   7     6504.89     6931.50    419.66 o 
 -10   9   7        1.36       -0.34    142.78 o 
  -9   9   7     1090.77     1184.73    184.06 o 
  -8   9   7      119.54       65.35     94.46 o 
  -7   9   7      468.23      380.50    115.57 o 
  -6   9   7      127.69      251.29    145.27 o 
  -5   9   7    43011.11    44981.78   1039.87 o 
  -4   9   7      119.08       60.29    102.66 o 
  -3   9   7     5475.61     5671.41    225.62 o 
  -2   9   7      118.00       56.79    126.50 o 
  -1   9   7     8619.85     9024.98    409.62 o 
   0   9   7      136.33       72.75    137.47 o 
   1   9   7      175.31      314.31    151.74 o 
   2   9   7        7.28       37.86    111.18 o 
   3   9   7      137.42      315.83    128.59 o 
   4   9   7        6.98        0.29    161.53 o 
   5   9   7        8.49       81.88    160.36 o 
   6   9   7       20.14      -44.13    168.33 o 
   7   9   7        1.15       -3.36    186.27 o 
   8   9   7        4.49      128.60    200.02 o 
   9   9   7      269.19      305.06    209.62 o 
  10   9   7       30.77       50.41    258.94 o 
  11   9   7     1085.88      902.59    327.00 o 
  12   9   7       23.08      302.16    318.11 o 
  13   9   7       58.23      103.69    298.00 o 
  14   9   7        0.04      179.06    291.25 o 
  15   9   7     1213.72     1699.55    458.41 o 
  16   9   7       34.03      316.36    331.44 o 
 -22  10   7     1796.22     1865.07    389.97 o 
 -21  10   7      237.67     -140.26    276.14 o 
 -20  10   7      197.26      337.64    257.81 o 
 -19  10   7     1323.14     1246.74    320.40 o 
 -18  10   7      580.83      300.06    254.97 o 
 -17  10   7      101.04      -12.22    218.72 o 
 -16  10   7      536.95      478.40    249.05 o 
 -15  10   7      724.63      659.86    236.78 o 
 -14  10   7      822.80      815.26    250.93 o 
 -13  10   7      608.13      588.39    205.33 o 
 -12  10   7        0.09      -41.88    156.30 o 
 -11  10   7        3.85       98.71    160.99 o 
 -10  10   7      418.32      515.96    160.33 o 
  -9  10   7      530.19      453.24    146.98 o 
  -8  10   7       49.40       33.31    100.01 o 
  -7  10   7      482.48      390.32    140.96 o 
  -6  10   7     2681.53     2637.88    203.29 o 
  -5  10   7        6.87       43.04    105.32 o 
  -4  10   7        0.48        7.36    150.97 o 
  -3  10   7      745.40      908.87    173.35 o 
  -2  10   7       11.65     -110.62    124.99 o 
  -1  10   7      137.91      222.35    136.84 o 
   0  10   7       14.57        5.70    133.44 o 
   1  10   7      334.00      362.34    156.13 o 
   2  10   7        0.00      190.48    158.78 o 
   3  10   7       50.53      120.13    160.90 o 
   4  10   7      465.05      564.91    205.66 o 
   5  10   7       28.48      -50.18    173.62 o 
   6  10   7        1.19      -83.38    173.18 o 
   7  10   7        7.68      -67.91    196.57 o 
   8  10   7      812.60      788.08    235.62 o 
   9  10   7        0.44      218.29    201.08 o 
  10  10   7       16.15       19.68    213.04 o 
  11  10   7       13.20      -91.74    259.30 o 
  12  10   7     1069.97      713.88    368.04 o 
  13  10   7      337.75      596.81    343.79 o 
  14  10   7       22.82      120.66    359.62 o 
  15  10   7       90.24      135.18    342.44 o 
  16  10   7        0.80      295.53    400.50 o 
 -21  11   7        7.31       72.36    228.48 o 
 -20  11   7     1087.92      986.97    310.39 o 
 -19  11   7       86.09      168.42    247.20 o 
 -18  11   7      213.48      358.39    244.66 o 
 -17  11   7       95.54      267.55    239.65 o 
 -16  11   7      878.67      866.19    277.32 o 
 -15  11   7     1012.30     1039.50    262.61 o 
 -14  11   7     8915.06     8939.88    548.68 o 
 -13  11   7      325.69      538.97    212.09 o 
 -12  11   7      533.48      696.53    203.98 o 
 -11  11   7       57.70      105.58    163.12 o 
 -10  11   7     2912.91     2884.25    261.90 o 
  -9  11   7       24.32       91.22    130.52 o 
  -8  11   7     3365.38     3321.93    257.85 o 
  -7  11   7       95.29      117.43    182.24 o 
  -6  11   7     1707.58     1977.24    248.24 o 
  -5  11   7      287.62      351.32    179.87 o 
  -4  11   7       18.36       78.41    173.35 o 
  -3  11   7      381.65      398.76    167.06 o 
  -2  11   7      377.83      567.85    171.04 o 
  -1  11   7       11.94       63.30    147.92 o 
   0  11   7        0.46       53.17    165.81 o 
   1  11   7      258.46      466.54    191.18 o 
   2  11   7     1038.94     1008.75    222.88 o 
   3  11   7       88.00       43.05    184.08 o 
   4  11   7     4519.62     4709.08    387.09 o 
   5  11   7       66.02      261.50    207.10 o 
   6  11   7     2005.93     1664.26    281.93 o 
   7  11   7      120.57        3.45    192.68 o 
   8  11   7        5.54      103.26    214.84 o 
   9  11   7       30.37       66.74    207.72 o 
  10  11   7      614.21      512.35    239.50 o 
  11  11   7      214.48       93.41    222.45 o 
  12  11   7     2882.57     2801.29    511.82 o 
  13  11   7       41.80       92.24    352.13 o 
  14  11   7     1305.37     1190.84    495.12 o 
  15  11   7        4.36     -140.16    367.13 o 
 -20  12   7        3.31      178.56    266.55 o 
 -19  12   7      522.02      624.47    291.24 o 
 -18  12   7        9.63       68.15    271.66 o 
 -17  12   7     1267.35     1657.43    326.19 o 
 -16  12   7       16.15      203.74    235.56 o 
 -15  12   7     5746.67     5963.34    482.35 o 
 -14  12   7       65.32       68.07    200.06 o 
 -13  12   7     9249.28     9227.52    554.70 o 
 -12  12   7       33.08       39.40    186.07 o 
 -11  12   7     5393.36     5486.89    410.85 o 
 -10  12   7        0.27       79.11    177.38 o 
  -9  12   7        3.27     -127.63    183.50 o 
  -8  12   7      108.34      -85.31    180.75 o 
  -7  12   7     1674.38     1772.71    464.28 o 
  -6  12   7       94.52       61.38    169.72 o 
  -5  12   7     3232.51     3201.68    373.54 o 
  -4  12   7      158.96       76.74    205.00 o 
  -3  12   7      550.67      533.77    181.62 o 
  -2  12   7        0.48      111.70    167.47 o 
  -1  12   7      413.89      311.14    183.45 o 
   0  12   7       82.16      193.24    180.46 o 
   1  12   7      115.58       71.10    171.54 o 
   2  12   7       37.76       65.84    188.22 o 
   3  12   7      142.72       72.39    189.02 o 
   4  12   7        1.01       65.40    199.82 o 
   5  12   7       29.98      -20.69    199.06 o 
   6  12   7       36.55      -75.94    202.51 o 
   7  12   7       95.95      339.62    207.14 o 
   8  12   7        8.95      179.18    206.93 o 
   9  12   7       64.58      -80.02    206.95 o 
  10  12   7        0.01       -5.00    246.00 o 
  11  12   7        3.18      524.48    247.46 o 
  12  12   7      330.32      678.53    279.36 o 
  13  12   7       21.98      352.60    387.48 o 
  14  12   7        3.95      168.17    336.89 o 
 -19  13   7      113.72      169.09    222.49 o 
 -18  13   7       46.25      426.68    316.79 o 
 -17  13   7       13.78      -80.01    254.25 o 
 -16  13   7       20.51       70.09    258.27 o 
 -15  13   7       15.28      156.02    286.94 o 
 -14  13   7      447.47      238.46    261.45 o 
 -13  13   7      119.97      158.84    271.46 o 
 -12  13   7      691.04      795.33    299.06 o 
 -11  13   7      551.03      542.03    286.58 o 
 -10  13   7       54.41       68.00    181.96 o 
  -9  13   7     2467.30     2365.06    318.56 o 
  -8  13   7      377.76      170.35    203.31 o 
  -7  13   7        1.07       61.69    314.93 o 
  -6  13   7      272.01      185.59    187.15 o 
  -5  13   7      183.05       80.26    177.87 o 
  -4  13   7        2.26      128.94    223.72 o 
  -3  13   7       13.74      -98.88    233.87 o 
  -2  13   7      245.56      394.86    240.93 o 
  -1  13   7       19.50      -55.65    219.24 o 
   0  13   7      181.71      217.65    249.45 o 
   1  13   7        2.89       64.64    236.95 o 
   2  13   7       46.61      -84.89    225.43 o 
   3  13   7        0.67       77.16    255.06 o 
   4  13   7       21.40      221.17    268.49 o 
   5  13   7       32.41      133.96    252.50 o 
   6  13   7       47.22     -146.84    250.88 o 
   7  13   7      231.03      170.98    278.93 o 
   8  13   7        5.01       15.06    278.93 o 
   9  13   7       98.25      365.60    328.20 o 
  10  13   7        8.61       34.70    331.69 o 
  11  13   7      468.77      474.02    349.19 o 
  12  13   7      129.30      192.44    386.60 o 
  13  13   7      306.42      304.02    369.75 o 
 -18  14   7      763.21     1229.50    375.98 o 
 -17  14   7       32.86      193.53    263.27 o 
 -16  14   7     1041.32     1043.82    346.66 o 
 -15  14   7       76.28       54.86    270.78 o 
 -14  14   7     4825.45     4403.32    556.72 o 
 -13  14   7       14.20      263.65    274.09 o 
 -12  14   7     2221.83     2491.20    448.05 o 
 -11  14   7      517.98      698.96    321.38 o 
 -10  14   7     6064.47     6449.17    492.12 o 
  -9  14   7       78.97      135.93    200.06 o 
  -8  14   7     1237.01     1228.88    262.18 o 
  -7  14   7        1.95      -67.73    191.29 o 
  -6  14   7      752.75      900.74    308.30 o 
  -5  14   7        1.48     -180.91    180.91 o 
  -4  14   7        4.76      183.22    202.96 o 
  -3  14   7      300.17      175.43    232.61 o 
  -2  14   7      804.63      828.31    342.53 o 
  -1  14   7      298.76      -36.86    232.96 o 
   0  14   7     2804.42     2885.07    426.94 o 
   1  14   7      168.11      129.26    282.35 o 
   2  14   7      995.48     1036.59    311.02 o 
   3  14   7       71.13      268.02    271.38 o 
   4  14   7      153.77       70.08    253.31 o 
   5  14   7      135.28       22.23    270.42 o 
   6  14   7       67.89      -79.09    262.87 o 
   7  14   7      127.45       34.03    284.69 o 
   8  14   7     3315.14     3390.70    525.36 o 
   9  14   7        5.91      -55.08    277.71 o 
  10  14   7        0.98      310.07    346.09 o 
  11  14   7      698.66      684.52    382.76 o 
  12  14   7      297.17      242.69    358.79 o 
 -17  15   7      772.22      942.74    364.83 o 
 -16  15   7       43.56      190.54    307.61 o 
 -15  15   7      117.62      267.36    306.99 o 
 -14  15   7      130.63      185.63    265.33 o 
 -13  15   7       12.66      215.12    277.63 o 
 -12  15   7        0.00     -116.73    242.83 o 
 -11  15   7      547.63      843.27    320.79 o 
 -10  15   7       42.90      279.69    225.34 o 
  -9  15   7     5744.25     5537.10    471.16 o 
  -8  15   7       21.27      216.60    199.44 o 
  -7  15   7     1173.92      938.80    270.78 o 
  -6  15   7       27.58       96.04    245.31 o 
  -5  15   7      369.32      413.26    273.17 o 
  -4  15   7       56.28       39.90    201.44 o 
  -3  15   7      884.34      776.89    297.24 o 
  -2  15   7        0.89       28.47    256.02 o 
  -1  15   7      414.85      730.93    316.92 o 
   0  15   7       28.01      -19.93    247.75 o 
   1  15   7      570.77      450.74    355.52 o 
   2  15   7      357.10      268.52    299.28 o 
   3  15   7      482.64      335.75    276.40 o 
   4  15   7        1.68      -41.95    261.60 o 
   5  15   7      512.69     1024.36    367.24 o 
   6  15   7        0.98      270.19    307.40 o 
   7  15   7      430.38      277.68    293.19 o 
   8  15   7       72.68       87.16    327.14 o 
   9  15   7      487.48      507.90    359.62 o 
  10  15   7       64.22       37.03    310.77 o 
  11  15   7       49.83      454.40    511.36 o 
 -16  16   7      260.56      571.55    309.67 o 
 -15  16   7       37.73       42.88    299.54 o 
 -14  16   7     1044.72      912.42    336.90 o 
 -13  16   7        7.92      403.80    310.06 o 
 -12  16   7        0.02       13.35    245.13 o 
 -11  16   7       94.97      189.12    293.43 o 
 -10  16   7      149.81      332.82    242.78 o 
  -9  16   7       73.30      171.00    235.82 o 
  -8  16   7      120.32      372.20    239.05 o 
  -7  16   7       38.40      100.94    227.57 o 
  -6  16   7      293.68      377.39    285.35 o 
  -5  16   7      108.50      346.85    283.35 o 
  -4  16   7        4.75     -225.98    250.00 o 
  -3  16   7      199.66      439.96    294.91 o 
  -2  16   7        0.61       85.53    294.46 o 
  -1  16   7        1.17      220.94    288.58 o 
   0  16   7      760.31      719.20    309.70 o 
   1  16   7        2.10       76.30    312.23 o 
   2  16   7        1.38      149.97    283.15 o 
   3  16   7       10.66      -83.10    280.47 o 
   4  16   7      322.52      336.08    324.85 o 
   5  16   7      783.97     1454.85    396.99 o 
   6  16   7      678.41      922.64    346.57 o 
   7  16   7      708.35     1104.51    391.92 o 
   8  16   7      698.93     1125.36    418.41 o 
   9  16   7        3.02       19.62    336.97 o 
  10  16   7      370.71      316.21    351.72 o 
 -15  17   7       86.18      117.26    279.25 o 
 -14  17   7     1702.29     1769.00    427.94 o 
 -13  17   7      105.99      143.46    301.73 o 
 -12  17   7      855.12      883.93    352.26 o 
 -11  17   7       33.05      204.42    270.70 o 
 -10  17   7       73.21      371.95    251.52 o 
  -9  17   7      187.49       75.59    218.29 o 
  -8  17   7      815.85     1005.32    279.68 o 
  -7  17   7      394.81      110.69    212.63 o 
  -6  17   7       10.92       25.25    226.90 o 
  -5  17   7      376.93      108.43    281.96 o 
  -4  17   7      231.21      413.72    279.65 o 
  -3  17   7       16.46      -27.21    274.17 o 
  -2  17   7       43.10      295.61    306.81 o 
  -1  17   7       39.13      169.00    285.65 o 
   0  17   7      523.48      300.01    316.55 o 
   1  17   7     1105.05      790.55    363.83 o 
   2  17   7       17.14       20.65    313.62 o 
   3  17   7        4.12       42.18    323.68 o 
   4  17   7     7187.22     7626.68    734.26 o 
   5  17   7       15.72      395.23    359.15 o 
   6  17   7     1629.97     2034.88    461.06 o 
   7  17   7       91.64       26.80    306.99 o 
   8  17   7      930.08     1195.79    416.90 o 
   9  17   7       59.71      152.10    372.97 o 
 -13  18   7     1946.36     1414.98    389.98 o 
 -12  18   7       90.15        8.12    254.83 o 
 -11  18   7      385.27      665.37    359.52 o 
 -10  18   7       50.10      196.43    249.27 o 
  -9  18   7     4865.50     4530.56    471.52 o 
  -8  18   7      174.82      358.59    235.17 o 
  -7  18   7        0.10      494.64    259.03 o 
  -6  18   7       41.47      389.61    405.84 o 
  -5  18   7     1900.62     1482.84    385.67 o 
  -4  18   7        6.96      -82.68    262.80 o 
  -3  18   7      605.58      478.70    291.13 o 
  -2  18   7       40.63      418.83    467.53 o 
  -1  18   7       89.11      503.52    323.48 o 
   0  18   7       46.69       16.21    312.20 o 
   1  18   7       82.68      346.94    317.55 o 
   2  18   7        5.20      -88.30    292.54 o 
   3  18   7        6.77     -149.85    326.85 o 
   4  18   7       48.09      -12.47    338.57 o 
   5  18   7      463.23      775.19    376.32 o 
   6  18   7        3.57      317.95    356.74 o 
   7  18   7      333.05      542.39    394.79 o 
 -11  19   7       66.17      132.49    290.08 o 
 -10  19   7      233.66      457.32    266.82 o 
  -9  19   7        0.48      -72.61    223.51 o 
  -8  19   7      594.17      652.32    276.60 o 
  -7  19   7      435.75      502.54    275.80 o 
  -6  19   7       63.32      329.82    393.79 o 
  -5  19   7      600.26      491.95    312.05 o 
  -4  19   7      275.25      575.60    333.75 o 
  -3  19   7      500.07      909.39    612.01 o 
  -2  19   7      259.19      580.62    320.40 o 
  -1  19   7        0.44      224.02    487.01 o 
   0  19   7       85.95      227.27    483.76 o 
   1  19   7      444.39      287.23    327.71 o 
   2  19   7        3.14      408.60    366.04 o 
   3  19   7      278.28      722.24    377.65 o 
   4  19   7       70.46      399.35    388.72 o 
   5  19   7        2.09      -19.23    328.72 o 
  -7  20   7      444.95      752.42    289.39 o 
  -6  20   7      508.26      460.31    253.08 o 
  -5  20   7       62.05      415.87    339.33 o 
  -4  20   7      324.34      434.84    337.53 o 
  -3  20   7       80.68      102.45    321.13 o 
  -2  20   7       71.78       55.62    286.94 o 
  -1  20   7        7.80      -74.67    490.25 o 
   0  20   7     1717.50     1519.46    610.38 o 
   1  20   7       20.37      155.84    519.47 o 
 -24   0   8     1379.71      600.64    516.23 o 
 -23   0   8        0.16     -162.34    457.79 o 
 -22   0   8     1687.19     1370.11    555.19 o 
 -21   0   8      208.82      516.23    422.07 o 
 -20   0   8      264.60      340.91    396.10 o 
 -19   0   8       46.72      -19.48    344.15 o 
 -18   0   8    24010.05    23921.80   1525.96 o 
 -17   0   8       54.46     -139.61    366.88 o 
 -16   0   8      173.58       77.92    308.44 o 
 -15   0   8      296.72      474.02    321.42 o 
 -14   0   8    22252.01    20460.80   1198.04 o 
 -13   0   8      152.05      180.77    139.07 o 
 -12   0   8       58.46       26.27    130.86 o 
 -11   0   8        1.27       76.27    135.52 o 
 -10   0   8    13877.72    13559.76    742.65 o 
  -9   0   8       38.18       30.36    137.69 o 
  -8   0   8        8.80       13.42    114.83 o 
  -7   0   8        7.96        9.73     96.49 o 
  -6   0   8    45951.00    45934.45   1925.41 o 
  -5   0   8       15.39      -17.66     68.12 o 
  -4   0   8     7117.14     6405.28    264.66 o 
  -3   0   8       83.28       47.06     99.84 o 
  -2   0   8     3992.94     3588.37    243.92 o 
  -1   0   8        1.80        8.85     99.77 o 
   0   0   8    43203.11    45366.76    980.51 o 
   1   0   8      101.02      115.03    146.65 o 
   2   0   8    18682.37    19684.09    626.51 o 
   3   0   8       28.15       56.14    169.47 o 
   4   0   8    67046.00    69727.36   1267.26 o 
   5   0   8      591.76      423.94    202.92 o 
   6   0   8    35784.66    37393.26   1512.97 o 
   7   0   8      147.92      128.26    177.91 o 
   8   0   8     4874.82     4277.84    398.75 o 
   9   0   8      544.69      394.38    213.10 o 
  10   0   8      103.73      189.93    214.50 o 
  11   0   8        0.45       34.24    215.18 o 
  12   0   8      343.72      669.59    270.43 o 
  13   0   8     1444.53     1519.46    474.02 o 
  14   0   8      232.13      204.54    386.36 o 
  15   0   8       28.69     -337.66    337.66 o 
  16   0   8     5009.73     4659.04    844.15 o 
  17   0   8     1134.02     1064.92    480.51 o 
  18   0   8       47.37      240.26    422.07 o 
 -24   1   8      106.52      448.07    358.25 o 
 -23   1   8      570.63      861.60    384.13 o 
 -22   1   8       66.95      -70.76    269.44 o 
 -21   1   8      285.36      362.93    322.55 o 
 -20   1   8      103.25      185.71    275.23 o 
 -19   1   8      119.03      184.24    303.40 o 
 -18   1   8      624.86      506.76    331.17 o 
 -17   1   8        0.02      129.66    246.81 o 
 -16   1   8       60.79       72.17    221.11 o 
 -15   1   8     1264.22     1154.35    210.93 o 
 -14   1   8        9.69       32.91    136.43 o 
 -13   1   8     5797.92     5839.81    308.82 o 
 -12   1   8      298.63      243.55    109.81 o 
 -11   1   8      212.22      219.13    104.99 o 
 -10   1   8      113.49      106.61    100.56 o 
  -9   1   8      338.24      462.82    108.61 o 
  -8   1   8      123.55       81.70     85.62 o 
  -7   1   8      208.49      240.68     80.24 o 
  -6   1   8      126.02       91.21     61.30 o 
  -5   1   8      625.41      556.73     70.66 o 
  -4   1   8      123.01       24.84     53.55 o 
  -3   1   8       60.38       68.95     73.62 o 
  -2   1   8       10.50      -40.22     67.00 o 
  -1   1   8      851.08     1161.80    117.92 o 
   0   1   8       91.06       53.29     90.91 o 
   1   1   8     1368.90     1236.24    142.20 o 
   2   1   8       68.72      114.81    114.44 o 
   3   1   8     7943.85     8106.26    306.96 o 
   4   1   8     1871.64     2022.51    187.10 o 
   5   1   8     1244.62     1256.86    166.05 o 
   6   1   8      359.16      446.55    135.77 o 
   7   1   8     8796.53     8759.99    365.43 o 
   8   1   8      435.94      380.80    145.00 o 
   9   1   8      902.93     1054.14    215.57 o 
  10   1   8      446.40      504.47    171.88 o 
  11   1   8       29.98       31.91    152.75 o 
  12   1   8       66.55       51.14    197.91 o 
  13   1   8     1022.83      813.72    252.08 o 
  14   1   8     1837.50     2167.31    405.87 o 
  15   1   8      349.27      738.70    316.42 o 
  16   1   8     1147.93     1546.99    381.73 o 
  17   1   8     6062.81     5130.13    606.06 o 
  18   1   8      149.28      321.44    299.02 o 
 -24   2   8       84.96       71.88    329.06 o 
 -23   2   8     3049.26     2703.55    508.49 o 
 -22   2   8       84.57      308.64    327.14 o 
 -21   2   8        0.17      246.33    287.97 o 
 -20   2   8      462.66      390.51    285.98 o 
 -19   2   8     2015.53     1988.75    392.60 o 
 -18   2   8      911.97      977.67    334.59 o 
 -17   2   8      609.91      782.58    247.29 o 
 -16   2   8       44.48      109.95    190.37 o 
 -15   2   8      655.04      772.37    203.08 o 
 -14   2   8       95.69       32.38    123.84 o 
 -13   2   8     2629.13     2849.16    230.79 o 
 -12   2   8      537.91      512.06    137.27 o 
 -11   2   8      415.64      320.47    116.97 o 
 -10   2   8       79.91      -59.57    106.14 o 
  -9   2   8       20.37       69.57    104.92 o 
  -8   2   8      433.49      378.59    110.51 o 
  -7   2   8        2.11       -4.64     75.68 o 
  -6   2   8      647.79      588.71     74.78 o 
  -5   2   8      210.21      122.83     63.10 o 
  -4   2   8       39.80      -37.04     59.87 o 
  -3   2   8      910.33      778.72     97.22 o 
  -2   2   8        0.07        3.64     69.61 o 
  -1   2   8      465.84      387.63     92.81 o 
   0   2   8      474.19      484.12    108.06 o 
   1   2   8     2146.31     2087.23    168.09 o 
   2   2   8       13.35       33.19    108.87 o 
   3   2   8     1772.57     1877.76    176.38 o 
   4   2   8     3878.95     3930.53    289.14 o 
   5   2   8    10145.62    10653.54    370.68 o 
   6   2   8      417.43      405.86    128.79 o 
   7   2   8       60.59       79.29    123.18 o 
   8   2   8        8.56       32.00    128.80 o 
   9   2   8     5750.60     5879.68    330.78 o 
  10   2   8      280.92      318.47    158.96 o 
  11   2   8      141.55      -58.53    182.29 o 
  12   2   8      170.90       77.97    210.57 o 
  13   2   8     4062.25     3834.99    390.96 o 
  14   2   8      352.33      499.62    238.06 o 
  15   2   8     5328.41     5519.57    603.32 o 
  16   2   8      729.34      937.65    342.08 o 
  17   2   8     7295.41     6939.06    753.24 o 
  18   2   8      892.38     1260.49    393.60 o 
 -24   3   8     1321.79     1276.72    437.12 o 
 -23   3   8      146.41      481.06    332.07 o 
 -22   3   8     2367.77     2493.39    491.23 o 
 -21   3   8       10.76      -35.91    311.07 o 
 -20   3   8     3064.34     3322.99    494.54 o 
 -19   3   8      305.40      265.71    287.56 o 
 -18   3   8     6719.99     5950.56    470.51 o 
 -17   3   8        2.30       73.46    199.47 o 
 -16   3   8      157.16       98.52    205.20 o 
 -15   3   8       48.63       38.94    165.11 o 
 -14   3   8        0.27       -8.25    118.60 o 
 -13   3   8       22.78      113.42    115.09 o 
 -12   3   8    11114.36    11589.71    401.99 o 
 -11   3   8      183.38       41.17    118.09 o 
 -10   3   8     3849.48     3694.41    211.55 o 
  -9   3   8       53.32      218.39    108.23 o 
  -8   3   8     3814.89     4242.06    191.75 o 
  -7   3   8        6.89       80.97     85.39 o 
  -6   3   8     5737.58     5484.18    247.08 o 
  -5   3   8      105.87      100.18     76.41 o 
  -4   3   8     5277.27     5384.03    198.87 o 
  -3   3   8        8.22      -14.10     62.21 o 
  -2   3   8    23120.93    23118.56    505.18 o 
  -1   3   8        7.23        3.03     79.23 o 
   0   3   8    55156.87    59344.40   1369.32 o 
   1   3   8        2.26      -88.66    100.89 o 
   2   3   8    11621.02    12602.62    354.78 o 
   3   3   8      171.02      124.49    112.75 o 
   4   3   8    15021.73    15526.37    469.39 o 
   5   3   8       74.27       72.71    110.24 o 
   6   3   8     1648.96     1689.40    185.15 o 
   7   3   8       10.10      112.02    117.46 o 
   8   3   8     1430.56     1534.15    190.35 o 
   9   3   8      341.38      241.30    153.82 o 
  10   3   8     2404.09     2133.12    289.75 o 
  11   3   8      339.16      350.40    208.52 o 
  12   3   8     1344.55     1630.96    291.96 o 
  13   3   8       33.26       -8.02    207.98 o 
  14   3   8      906.98      852.67    258.78 o 
  15   3   8     1607.73     1840.54    412.33 o 
  16   3   8      182.69      433.58    297.30 o 
  17   3   8      647.48     1025.10    366.27 o 
 -24   4   8       10.51      -74.91    288.89 o 
 -23   4   8      905.96      874.27    356.85 o 
 -22   4   8       16.51       42.43    278.70 o 
 -21   4   8     1002.34      977.15    362.54 o 
 -20   4   8      334.54      219.13    224.38 o 
 -19   4   8       27.05      109.35    226.09 o 
 -18   4   8      257.27      411.95    241.56 o 
 -17   4   8     5542.66     5627.71    445.55 o 
 -16   4   8       42.29       91.91    186.11 o 
 -15   4   8      356.31      329.33    169.95 o 
 -14   4   8      434.28      487.97    148.30 o 
 -13   4   8      501.75      579.01    144.57 o 
 -12   4   8      341.89      476.60    130.92 o 
 -11   4   8      254.71      410.70    133.74 o 
 -10   4   8      196.57      127.01    106.02 o 
  -9   4   8      147.70      198.05    105.17 o 
  -8   4   8      967.51     1022.47    127.04 o 
  -7   4   8     4170.08     4214.90    185.11 o 
  -6   4   8      191.11      138.50     98.13 o 
  -5   4   8      363.90      250.63     91.59 o 
  -4   4   8      824.32      791.98     99.32 o 
  -3   4   8      154.33      180.19    131.84 o 
  -2   4   8        0.30       31.84    120.53 o 
  -1   4   8      269.31      370.23     84.02 o 
   0   4   8       68.66       29.35     93.42 o 
   1   4   8      220.09      149.56    102.60 o 
   2   4   8       26.08       36.45    104.70 o 
   3   4   8     5956.97     5758.87    260.22 o 
   4   4   8        3.69       69.02    106.17 o 
   5   4   8      381.31      408.85    123.41 o 
   6   4   8      342.87      325.92    123.08 o 
   7   4   8      342.24      461.17    133.28 o 
   8   4   8       99.18       -2.28    125.68 o 
   9   4   8     1926.17     2105.78    280.71 o 
  10   4   8     1147.50      976.91    238.57 o 
  11   4   8      427.17      387.84    206.29 o 
  12   4   8     1133.03      966.21    256.96 o 
  13   4   8      682.12      756.82    239.62 o 
  14   4   8      216.30      209.00    215.73 o 
  15   4   8      448.06      587.34    255.81 o 
  16   4   8       35.26      410.39    298.12 o 
  17   4   8      876.71      963.78    335.98 o 
 -24   5   8      304.34      412.04    337.89 o 
 -23   5   8     3085.78     2872.79    519.81 o 
 -22   5   8        2.91      -26.51    314.61 o 
 -21   5   8       81.39      279.46    243.89 o 
 -20   5   8        6.17      239.66    244.48 o 
 -19   5   8      531.23      526.08    260.98 o 
 -18   5   8     1444.48     1413.36    305.32 o 
 -17   5   8     3714.72     3622.38    385.43 o 
 -16   5   8      596.58      381.68    213.63 o 
 -15   5   8      279.36      332.76    200.02 o 
 -14   5   8        6.64       76.33    165.60 o 
 -13   5   8      231.27       94.04    125.70 o 
 -12   5   8       26.99       93.12    116.88 o 
 -11   5   8     8689.44     9248.44    443.84 o 
 -10   5   8      182.79      184.18    119.47 o 
  -9   5   8     3418.03     3435.98    202.57 o 
  -8   5   8     1091.96     1244.49    129.40 o 
  -7   5   8        9.47       77.26     91.82 o 
  -6   5   8     2277.96     2414.66    160.88 o 
  -5   5   8     2808.46     2978.55    189.74 o 
  -4   5   8      587.32      491.72    168.62 o 
  -3   5   8     7564.16     8291.26    384.72 o 
  -2   5   8     1788.48     1785.96    137.50 o 
  -1   5   8     1445.92     1949.08    155.96 o 
   0   5   8      648.79      651.81    103.28 o 
   1   5   8     1293.18     1612.83    146.85 o 
   2   5   8     2025.30     1959.91    166.17 o 
   3   5   8      365.65      371.87    115.57 o 
   4   5   8      323.13      331.90    116.48 o 
   5   5   8      947.93      953.93    145.27 o 
   6   5   8      321.26      331.93    123.20 o 
   7   5   8     2017.96     2204.08    254.70 o 
   8   5   8        2.88      -25.19    146.88 o 
   9   5   8      505.22      450.23    193.86 o 
  10   5   8       11.53      -56.88    177.39 o 
  11   5   8     4752.79     4466.90    519.35 o 
  12   5   8       57.23       -5.38    196.72 o 
  13   5   8      190.17      226.53    224.24 o 
  14   5   8     1087.63     1038.52    370.63 o 
  15   5   8      987.35     1091.56    293.74 o 
  16   5   8       11.22      246.89    265.52 o 
  17   5   8      598.59      991.31    351.76 o 
 -24   6   8       59.01      150.72    359.65 o 
 -23   6   8      274.86      432.73    433.44 o 
 -22   6   8     4490.91     3932.14    471.77 o 
 -21   6   8       85.46      -18.23    233.25 o 
 -20   6   8     1430.44     1602.02    312.38 o 
 -19   6   8       80.56      134.49    241.16 o 
 -18   6   8     7797.37     7567.98    531.10 o 
 -17   6   8      216.36       19.89    214.07 o 
 -16   6   8     7285.21     6288.33    461.92 o 
 -15   6   8        4.06       58.74    184.15 o 
 -14   6   8     4515.58     3960.66    345.89 o 
 -13   6   8       41.99       97.57    147.12 o 
 -12   6   8     9004.79     9810.05    919.94 o 
 -11   6   8        6.08       81.20    107.67 o 
 -10   6   8     6940.74     7295.70    312.85 o 
  -9   6   8        4.60       11.79     95.24 o 
  -8   6   8     8496.93     8300.18    329.69 o 
  -7   6   8       79.98       39.68     89.95 o 
  -6   6   8    12179.53    13603.46    389.25 o 
  -5   6   8      154.25       72.37     91.31 o 
  -4   6   8     3883.22     3496.58    187.45 o 
  -3   6   8       39.67      -64.18     95.91 o 
  -2   6   8     1711.84     1902.30    155.47 o 
  -1   6   8      154.13       98.45    113.64 o 
   0   6   8       80.72      105.52    111.82 o 
   1   6   8       36.44       -1.18     83.04 o 
   2   6   8     1010.21     1285.74    127.81 o 
   3   6   8        7.78       44.72     97.55 o 
   4   6   8     1851.93     2166.39    181.36 o 
   5   6   8      126.29      193.00    119.41 o 
   6   6   8      294.13      287.18    147.84 o 
   7   6   8       36.77      166.80    233.69 o 
   8   6   8      505.46      450.51    197.77 o 
   9   6   8       31.93        6.40    188.82 o 
  10   6   8       86.34     -182.28    194.27 o 
  11   6   8       84.66       67.94    202.13 o 
  12   6   8     6938.70     6598.47    491.24 o 
  13   6   8      790.69      886.08    263.10 o 
  14   6   8     1221.57     1848.94    330.01 o 
  15   6   8       90.70      230.65    291.30 o 
  16   6   8      223.13      171.38    335.53 o 
  17   6   8       84.47      183.55    311.67 o 
 -23   7   8        7.37      289.91    291.45 o 
 -22   7   8      836.36      948.03    398.97 o 
 -21   7   8      150.25      424.29    257.74 o 
 -20   7   8        0.38      -43.92    218.76 o 
 -19   7   8      517.66      447.44    254.06 o 
 -18   7   8      299.74      171.50    240.12 o 
 -17   7   8      471.37      490.37    243.17 o 
 -16   7   8      282.42      241.57    210.57 o 
 -15   7   8     1613.47     1431.49    280.53 o 
 -14   7   8        7.95      130.23    171.53 o 
 -13   7   8     1490.52     1456.45    235.43 o 
 -12   7   8        6.18     -114.73    132.29 o 
 -11   7   8     3783.58     3756.47    242.37 o 
 -10   7   8       74.23       68.72    108.70 o 
  -9   7   8        4.51      -11.42     97.75 o 
  -8   7   8        0.38      -67.86     88.67 o 
  -7   7   8      889.40     1017.65    157.24 o 
  -6   7   8       50.74      126.44     93.70 o 
  -5   7   8      520.07      572.71    117.43 o 
  -4   7   8     1364.26     1335.12    144.93 o 
  -3   7   8      377.78      336.21    111.82 o 
  -2   7   8      188.44      148.75    108.36 o 
  -1   7   8      456.79      324.04    119.17 o 
   0   7   8       16.26      -15.67    111.31 o 
   1   7   8      176.85      278.00     85.14 o 
   2   7   8       89.76        7.49     85.60 o 
   3   7   8      158.86      156.15     93.34 o 
   4   7   8       16.94       49.16     99.81 o 
   5   7   8      875.24      778.99    154.67 o 
   6   7   8        0.69      234.24    162.28 o 
   7   7   8      394.45      303.96    179.43 o 
   8   7   8      170.99      278.21    181.58 o 
   9   7   8       24.35       19.55    170.73 o 
  10   7   8       65.87      194.27    268.86 o 
  11   7   8      152.79      308.10    276.63 o 
  12   7   8      137.19      154.78    276.01 o 
  13   7   8     1550.39     1714.91    408.65 o 
  14   7   8      169.99      134.20    304.23 o 
  15   7   8     1011.85     1468.47    420.18 o 
  16   7   8      100.99      140.34    303.33 o 
 -23   8   8     1462.94     1292.60    355.23 o 
 -22   8   8       72.22      340.84    289.49 o 
 -21   8   8        7.55      240.58    254.60 o 
 -20   8   8        0.11      231.34    270.07 o 
 -19   8   8      699.80      666.65    262.64 o 
 -18   8   8      849.56     1073.45    289.56 o 
 -17   8   8      535.66      623.00    254.83 o 
 -16   8   8      528.52      861.78    252.66 o 
 -15   8   8     1290.40     1069.65    266.42 o 
 -14   8   8       13.75      -32.47    166.49 o 
 -13   8   8     9856.66     9701.64    512.42 o 
 -12   8   8       97.50      126.82    173.02 o 
 -11   8   8     5066.58     4795.02    345.27 o 
 -10   8   8      420.09      502.09    127.13 o 
  -9   8   8      903.57      753.24    128.11 o 
  -8   8   8        0.53       43.69     93.67 o 
  -7   8   8     1806.30     1527.02    158.57 o 
  -6   8   8     1185.73     1103.37    139.79 o 
  -5   8   8       47.49      138.26    110.83 o 
  -4   8   8      152.54      101.10     79.73 o 
  -3   8   8      236.21      201.96    108.26 o 
  -2   8   8      399.38      404.15    121.64 o 
  -1   8   8      228.88      378.66    127.63 o 
   0   8   8      481.38      490.55    122.50 o 
   1   8   8      667.05      696.58    145.74 o 
   2   8   8      615.90      541.63    140.74 o 
   3   8   8      266.43      272.72    126.73 o 
   4   8   8        0.16        5.75    149.50 o 
   5   8   8      917.62      869.30    211.52 o 
   6   8   8      209.51      168.40    188.50 o 
   7   8   8      808.87      694.39    292.89 o 
   8   8   8        8.94        2.54    236.94 o 
   9   8   8        1.12     -173.42    252.59 o 
  10   8   8      139.37      227.20    258.94 o 
  11   8   8      134.71      143.21    285.24 o 
  12   8   8      716.34      665.66    343.24 o 
  13   8   8     1000.06      860.81    350.78 o 
  14   8   8      133.79      200.40    336.64 o 
  15   8   8     2126.27     1909.89    448.47 o 
  16   8   8       10.82      -30.87    306.09 o 
 -22   9   8     2467.83     1937.29    383.14 o 
 -21   9   8      191.87      288.33    267.32 o 
 -20   9   8     4424.00     4653.23    482.15 o 
 -19   9   8       76.12      275.23    249.22 o 
 -18   9   8      317.17      274.28    223.94 o 
 -17   9   8       14.78      -29.26    207.22 o 
 -16   9   8     9096.67     8496.42    625.93 o 
 -15   9   8        3.07       57.31    209.55 o 
 -14   9   8     1890.41     2159.04    297.52 o 
 -13   9   8       67.60       60.15    180.07 o 
 -12   9   8    13086.05    12608.57    570.29 o 
 -11   9   8      114.25      168.24    160.96 o 
 -10   9   8      170.97      401.14    125.56 o 
  -9   9   8        3.04      -62.99     99.88 o 
  -8   9   8     1056.69     1213.37    145.57 o 
  -7   9   8       34.38      203.50    111.99 o 
  -6   9   8    10259.66    10694.45    351.40 o 
  -5   9   8        0.33      167.64    104.49 o 
  -4   9   8    14856.23    15245.07    500.89 o 
  -3   9   8       11.59      -20.92    118.92 o 
  -2   9   8     4507.30     4858.51    475.56 o 
  -1   9   8       13.41      -28.64    104.70 o 
   0   9   8     2405.71     2293.30    194.61 o 
   1   9   8       22.66      -21.90    112.60 o 
   2   9   8     1261.32     1305.18    172.20 o 
   3   9   8       63.04       79.78    131.99 o 
   4   9   8       15.94      -27.87    164.32 o 
   5   9   8        2.41       16.28    179.96 o 
   6   9   8      273.21      129.27    184.42 o 
   7   9   8      166.81      183.97    199.77 o 
   8   9   8      413.74      432.39    210.90 o 
   9   9   8       83.21      161.99    257.00 o 
  10   9   8      398.44      275.48    271.69 o 
  11   9   8       44.60       19.91    280.05 o 
  12   9   8      200.49       61.75    252.59 o 
  13   9   8       58.21        2.20    378.24 o 
  14   9   8      288.03      655.87    329.84 o 
  15   9   8       99.65      336.85    352.27 o 
 -22  10   8      122.76      -33.99    267.51 o 
 -21  10   8     2120.26     2195.10    392.26 o 
 -20  10   8      351.94      473.10    298.16 o 
 -19  10   8     1181.01     1182.21    322.51 o 
 -18  10   8        9.53      279.89    261.87 o 
 -17  10   8        0.61       68.04    222.85 o 
 -16  10   8      212.39      305.60    233.39 o 
 -15  10   8     1542.57     1538.23    291.07 o 
 -14  10   8      170.92      231.37    208.15 o 
 -13  10   8      110.66       23.52    184.84 o 
 -12  10   8       58.60       47.59    177.24 o 
 -11  10   8      218.77      395.23    174.37 o 
 -10  10   8        3.36      104.32    132.12 o 
  -9  10   8      141.91       59.89    109.74 o 
  -8  10   8       71.49      199.47    113.36 o 
  -7  10   8      436.15      373.96    156.80 o 
  -6  10   8       19.76       54.76    125.51 o 
  -5  10   8       86.21       31.69    139.30 o 
  -4  10   8       21.43       70.50    129.61 o 
  -3  10   8      187.32       72.16    137.98 o 
  -2  10   8        1.31      -25.76    134.11 o 
  -1  10   8      583.81      542.65    168.11 o 
   0  10   8      121.65      210.29    153.55 o 
   1  10   8      250.38      272.54    161.77 o 
   2  10   8        0.05      113.76    164.54 o 
   3  10   8      198.19      154.68    180.27 o 
   4  10   8        0.72      217.57    189.54 o 
   5  10   8       87.85      138.06    200.32 o 
   6  10   8      308.70      270.61    205.83 o 
   7  10   8      378.85      319.37    213.63 o 
   8  10   8      695.32      775.42    244.19 o 
   9  10   8        8.01        9.44    205.21 o 
  10  10   8        7.32      192.00    274.54 o 
  11  10   8       48.62       68.16    279.25 o 
  12  10   8      608.90      565.09    346.30 o 
  13  10   8      187.72      252.19    327.43 o 
  14  10   8      600.85      861.23    373.63 o 
  15  10   8      679.22      414.18    383.02 o 
 -21  11   8     2182.75     1701.79    368.27 o 
 -20  11   8       17.05      -52.25    275.89 o 
 -19  11   8      502.74      315.73    278.39 o 
 -18  11   8       67.12      168.95    237.87 o 
 -17  11   8      358.64      479.39    265.16 o 
 -16  11   8       42.35       99.36    223.72 o 
 -15  11   8       57.68       83.49    215.94 o 
 -14  11   8     2442.65     2410.16    328.44 o 
 -13  11   8      665.73     1051.78    252.59 o 
 -12  11   8       42.75      143.72    190.53 o 
 -11  11   8      106.47      233.35    187.87 o 
 -10  11   8       67.19      138.56    180.75 o 
  -9  11   8      845.11      880.66    242.62 o 
  -8  11   8       97.52      165.19    147.14 o 
  -7  11   8        2.91      205.15    185.81 o 
  -6  11   8      491.11      502.47    183.63 o 
  -5  11   8        8.03      -67.13    153.86 o 
  -4  11   8        5.13      -68.83    188.14 o 
  -3  11   8       77.75       54.30    212.18 o 
  -2  11   8       71.28      199.22    216.94 o 
  -1  11   8        4.07      -52.91    197.08 o 
   0  11   8      404.20      250.00    234.17 o 
   1  11   8      741.98      641.08    198.78 o 
   2  11   8      326.90      406.81    189.63 o 
   3  11   8        6.90       79.55    180.75 o 
   4  11   8      221.64      233.91    191.27 o 
   5  11   8     1264.23      996.31    245.38 o 
   6  11   8      711.41      613.50    244.92 o 
   7  11   8     2964.49     2427.08    333.49 o 
   8  11   8      295.35      364.69    221.49 o 
   9  11   8       67.03       18.09    222.75 o 
  10  11   8      188.98      107.13    221.83 o 
  11  11   8     1742.17     2119.18    445.10 o 
  12  11   8      481.27      407.27    354.56 o 
  13  11   8      909.61     1240.67    425.08 o 
  14  11   8        1.57       60.69    359.02 o 
 -20  12   8     1081.75     1293.39    328.10 o 
 -19  12   8       66.30      251.61    253.05 o 
 -18  12   8       42.49      -45.02    211.44 o 
 -17  12   8       15.95       43.90    233.44 o 
 -16  12   8      636.52      523.09    295.00 o 
 -15  12   8        9.98      171.35    293.83 o 
 -14  12   8       20.97      161.85    257.43 o 
 -13  12   8        3.87      -21.62    219.11 o 
 -12  12   8       52.69      287.87    246.79 o 
 -11  12   8      158.12      165.32    200.38 o 
 -10  12   8     2991.35     2869.98    328.33 o 
  -9  12   8       22.76      141.57    189.09 o 
  -8  12   8      372.42      443.33    191.90 o 
  -7  12   8        0.99       28.30    164.66 o 
  -6  12   8       25.12     -160.79    160.79 o 
  -5  12   8        7.17      -37.36    156.07 o 
  -4  12   8       18.96       23.02    202.93 o 
  -3  12   8      179.78       60.28    212.35 o 
  -2  12   8     1133.99      713.14    277.33 o 
  -1  12   8       37.18     -142.16    204.29 o 
   0  12   8      423.31      413.41    274.28 o 
   1  12   8       62.14      113.70    234.83 o 
   2  12   8        4.07     -108.82    215.77 o 
   3  12   8       20.17       24.74    243.92 o 
   4  12   8     1246.38      987.85    313.89 o 
   5  12   8        0.40       72.73    237.11 o 
   6  12   8      536.41      818.06    318.96 o 
   7  12   8       67.01      216.40    306.99 o 
   8  12   8     3249.86     3363.51    494.14 o 
   9  12   8      287.96      382.44    301.85 o 
  10  12   8       27.85       42.03    311.07 o 
  11  12   8        0.39      231.82    361.54 o 
  12  12   8     3206.03     2631.03    527.29 o 
  13  12   8      201.84      125.62    331.59 o 
  14  12   8      827.89      669.57    408.75 o 
 -19  13   8      331.21      468.80    303.25 o 
 -18  13   8       65.35      710.88    336.33 o 
 -17  13   8       29.62     -172.22    258.66 o 
 -16  13   8       47.89      329.30    273.08 o 
 -15  13   8      238.76      617.67    321.18 o 
 -14  13   8       63.29      274.31    272.20 o 
 -13  13   8      181.98      219.64    268.49 o 
 -12  13   8      259.69      362.80    271.75 o 
 -11  13   8      817.24     1073.70    273.62 o 
 -10  13   8      159.91      376.33    204.21 o 
  -9  13   8       57.21      204.86    196.82 o 
  -8  13   8      186.34      286.34    190.95 o 
  -7  13   8      478.06      713.12    316.55 o 
  -6  13   8      102.48      -30.03    181.86 o 
  -5  13   8       19.17       84.30    180.37 o 
  -4  13   8        2.08        3.69    232.61 o 
  -3  13   8       67.52      104.05    244.49 o 
  -2  13   8       39.05        3.21    220.96 o 
  -1  13   8      160.13      102.00    243.22 o 
   0  13   8        1.02      -95.18    217.77 o 
   1  13   8      126.01       17.86    222.69 o 
   2  13   8        0.82       55.44    242.83 o 
   3  13   8      443.14      600.27    292.48 o 
   4  13   8      103.34      -55.71    241.28 o 
   5  13   8       18.45      193.12    261.69 o 
   6  13   8       53.49      -38.03    257.14 o 
   7  13   8     1412.72     1010.94    350.03 o 
   8  13   8      180.42      242.98    332.79 o 
   9  13   8     1013.13     1030.50    353.83 o 
  10  13   8        0.06     -147.34    339.28 o 
  11  13   8       31.05      401.09    349.15 o 
  12  13   8      112.60      246.55    363.64 o 
  13  13   8      679.23      304.21    416.11 o 
 -19  14   8     1178.91     1476.54    387.80 o 
 -18  14   8      326.68      320.70    300.83 o 
 -17  14   8       19.40      149.04    287.52 o 
 -16  14   8        6.23       86.21    264.98 o 
 -15  14   8      196.01      421.74    296.12 o 
 -14  14   8      314.56      343.75    284.65 o 
 -13  14   8        0.07       75.35    262.80 o 
 -12  14   8        0.12      -46.02    339.28 o 
 -11  14   8     1184.41     1409.19    284.33 o 
 -10  14   8     1096.02     1194.47    267.39 o 
  -9  14   8      115.80      307.54    212.38 o 
  -8  14   8       11.84      -76.32    174.54 o 
  -7  14   8      428.02      384.33    256.02 o 
  -6  14   8       12.25     -135.51    207.97 o 
  -5  14   8       37.78      -15.70    183.05 o 
  -4  14   8        6.94       58.18    242.17 o 
  -3  14   8      355.74      392.28    283.68 o 
  -2  14   8        1.07       95.53    258.08 o 
  -1  14   8     3031.60     2639.98    410.92 o 
   0  14   8        0.18      -56.48    257.35 o 
   1  14   8     7661.46     7313.96    639.22 o 
   2  14   8       40.75       25.66    268.52 o 
   3  14   8     1425.01     1184.20    347.51 o 
   4  14   8      520.10      140.21    307.22 o 
   5  14   8     1291.93      991.36    371.72 o 
   6  14   8     1337.29     1411.06    382.56 o 
   7  14   8     1329.55     1097.01    384.29 o 
   8  14   8        0.25       44.90    302.81 o 
   9  14   8     2980.42     3039.84    536.02 o 
  10  14   8       78.11      115.69    308.30 o 
  11  14   8     5973.51     5200.83    689.85 o 
  12  14   8      317.41      487.25    393.25 o 
 -17  15   8       58.77      434.98    321.52 o 
 -16  15   8     1929.33     2800.53    478.63 o 
 -15  15   8        0.24       -0.07    310.31 o 
 -14  15   8      312.75      415.91    300.33 o 
 -13  15   8       16.40       45.61    283.19 o 
 -12  15   8      184.45      125.83    264.80 o 
 -11  15   8       10.88      227.89    233.51 o 
 -10  15   8     1739.30     2074.85    321.84 o 
  -9  15   8       93.70       86.62    196.21 o 
  -8  15   8        9.12       28.57    189.96 o 
  -7  15   8       32.85     -111.08    255.16 o 
  -6  15   8      101.05       33.75    237.84 o 
  -5  15   8       10.63      -35.43    243.28 o 
  -4  15   8     1053.24     1018.95    267.20 o 
  -3  15   8        2.19     -203.67    262.55 o 
  -2  15   8      743.95      618.85    299.54 o 
  -1  15   8       50.08      -18.38    243.32 o 
   0  15   8     1109.14     1184.85    349.42 o 
   1  15   8      121.35       41.96    268.58 o 
   2  15   8      103.95       51.06    311.31 o 
   3  15   8      151.81     -270.82    270.82 o 
   4  15   8     1290.43     1303.33    396.53 o 
   5  15   8        3.29      231.00    326.66 o 
   6  15   8     1273.37     1339.40    408.06 o 
   7  15   8      126.80      201.30    319.81 o 
   8  15   8      112.97      474.81    358.76 o 
   9  15   8      165.19      236.45    320.21 o 
  10  15   8     1442.74     1053.31    395.03 o 
  11  15   8      146.22      350.77    402.67 o 
 -16  16   8      213.77      457.59    298.34 o 
 -15  16   8       15.70      251.89    296.76 o 
 -14  16   8      777.92     1215.70    396.67 o 
 -13  16   8      167.14      174.02    290.76 o 
 -12  16   8       74.28      147.85    311.07 o 
 -11  16   8       69.23      237.47    319.00 o 
 -10  16   8       62.89       60.70    191.03 o 
  -9  16   8      617.92      812.51    268.80 o 
  -8  16   8       27.77       92.89    219.10 o 
  -7  16   8      632.14      594.15    425.32 o 
  -6  16   8      177.47     -139.01    241.22 o 
  -5  16   8       29.46     -142.11    240.90 o 
  -4  16   8      457.91      606.31    293.50 o 
  -3  16   8       19.56     -135.15    265.23 o 
  -2  16   8       75.25      153.46    353.89 o 
  -1  16   8      246.58       38.68    273.76 o 
   0  16   8        6.02       17.58    277.53 o 
   1  16   8       36.70      172.69    307.61 o 
   2  16   8       16.66      303.96    310.01 o 
   3  16   8      497.64      357.97    338.94 o 
   4  16   8      220.21      578.47    334.99 o 
   5  16   8     1572.55     1538.02    429.02 o 
   6  16   8     1083.79     1196.31    386.34 o 
   7  16   8      380.89      679.82    380.35 o 
   8  16   8      372.91      415.15    396.10 o 
   9  16   8        0.86     -183.06    306.56 o 
 -15  17   8     2514.10     2624.09    486.39 o 
 -14  17   8       31.45      702.51    361.92 o 
 -13  17   8      178.27      261.34    315.22 o 
 -12  17   8        8.86      169.34    311.07 o 
 -11  17   8      353.61      521.69    255.36 o 
 -10  17   8        3.78      -47.00    219.90 o 
  -9  17   8        0.16      -49.21    214.94 o 
  -8  17   8        0.92      -38.26    218.33 o 
  -7  17   8      762.17      581.33    274.41 o 
  -6  17   8      175.96      105.87    283.52 o 
  -5  17   8     2634.78     2364.85    427.60 o 
  -4  17   8      179.64       18.24    267.49 o 
  -3  17   8     2518.88     2386.34    623.37 o 
  -2  17   8       89.34      300.47    306.48 o 
  -1  17   8     1533.76     1470.88    394.77 o 
   0  17   8      754.61      973.69    373.06 o 
   1  17   8      868.64      609.33    332.79 o 
   2  17   8      274.02      381.67    334.97 o 
   3  17   8      254.18      332.53    324.20 o 
   4  17   8        0.01     -120.10    286.58 o 
   5  17   8      794.44      393.37    322.83 o 
   6  17   8        1.30      -37.38    317.88 o 
   7  17   8      274.40      313.27    345.71 o 
   8  17   8      592.29      520.83    350.69 o 
 -13  18   8       36.35      170.82    299.59 o 
 -12  18   8      582.64      766.10    341.44 o 
 -11  18   8        8.03       40.55    295.49 o 
 -10  18   8     1267.50     1616.79    320.86 o 
  -9  18   8      110.45      225.85    228.48 o 
  -8  18   8       57.27      356.47    238.55 o 
  -7  18   8       44.45      -43.63    221.06 o 
  -6  18   8     1451.38     1565.97    386.59 o 
  -5  18   8       31.78       27.64    293.50 o 
  -4  18   8       40.19      175.68    263.67 o 
  -3  18   8       21.93      169.52    280.87 o 
  -2  18   8       36.55       51.95    454.54 o 
  -1  18   8        5.99      314.13    328.43 o 
   0  18   8      174.82      505.47    328.66 o 
   1  18   8        9.42      -26.02    308.79 o 
   2  18   8     1039.24      948.32    405.87 o 
   3  18   8       89.63      342.73    379.32 o 
   4  18   8       68.51      269.17    354.86 o 
   5  18   8       48.38       77.55    355.05 o 
   6  18   8      446.30      494.74    367.49 o 
 -10  19   8      174.17      337.74    270.43 o 
  -9  19   8      248.55      558.60    261.57 o 
  -8  19   8      223.03       96.05    248.11 o 
  -7  19   8       17.56      580.92    263.54 o 
  -6  19   8      397.11      806.93    358.84 o 
  -5  19   8      408.08      639.08    336.99 o 
  -4  19   8      643.59      846.51    340.45 o 
  -3  19   8      806.44     1198.45    377.40 o 
  -2  19   8      242.00        3.25    477.27 o 
  -1  19   8      738.07      613.63    522.72 o 
   0  19   8       76.77     -272.95    300.51 o 
   1  19   8      257.82      249.54    345.23 o 
   2  19   8       34.42      101.50    322.06 o 
   3  19   8       43.26      133.84    343.07 o 
   4  19   8        0.55       45.31    370.27 o 
  -6  20   8       44.10      -97.40    370.13 o 
  -5  20   8       50.85       39.70    312.32 o 
  -4  20   8       78.82      186.26    300.30 o 
  -3  20   8     1350.85     1316.30    382.56 o 
  -2  20   8      185.15      255.98    320.17 o 
  -1  20   8      404.59      308.44    555.19 o 
   0  20   8       60.85      149.35    548.70 o 
 -25   1   9        0.50       21.73    322.83 o 
 -24   1   9        0.34      153.57    312.61 o 
 -23   1   9      323.07      321.99    335.86 o 
 -22   1   9     1252.59     1549.34    398.22 o 
 -21   1   9       40.16      185.34    291.75 o 
 -20   1   9     1181.67     1327.81    378.28 o 
 -19   1   9      551.97      569.18    314.26 o 
 -18   1   9        3.14      179.06    279.38 o 
 -17   1   9       44.83      248.98    262.87 o 
 -16   1   9      746.41      835.33    230.51 o 
 -15   1   9       39.03        9.09    145.62 o 
 -14   1   9      715.25      689.63    155.74 o 
 -13   1   9      314.86      459.65    123.46 o 
 -12   1   9      487.46      606.15    114.54 o 
 -11   1   9        0.55      -15.42     94.94 o 
 -10   1   9        0.10       -8.36     91.44 o 
  -9   1   9       98.68      103.44     98.16 o 
  -8   1   9      233.39      180.49     93.11 o 
  -7   1   9       15.55       61.32     77.35 o 
  -6   1   9      156.05      201.39     70.96 o 
  -5   1   9      503.37      415.86     72.15 o 
  -4   1   9      919.79      854.74     94.44 o 
  -3   1   9      109.10      148.29     96.95 o 
  -2   1   9      211.47      233.58    102.44 o 
  -1   1   9     1311.54     1137.61    133.29 o 
   0   1   9     3035.53     3200.63    199.52 o 
   1   1   9     2829.29     2898.25    198.10 o 
   2   1   9     4666.54     4637.61    245.51 o 
   3   1   9       25.87      -18.31    113.44 o 
   4   1   9    24686.98    24072.26    550.91 o 
   5   1   9     2601.57     2773.79    218.22 o 
   6   1   9      419.48      530.33    145.19 o 
   7   1   9       24.73        1.77    124.24 o 
   8   1   9     1341.47     1488.82    203.20 o 
   9   1   9      210.12      294.96    156.75 o 
  10   1   9     2144.34     2062.10    240.98 o 
  11   1   9      183.67      307.22    216.75 o 
  12   1   9     4329.26     4281.91    412.51 o 
  13   1   9      262.25      -45.33    240.83 o 
  14   1   9     6020.43     6530.04    631.33 o 
  15   1   9     2253.66     2620.23    448.82 o 
  16   1   9      666.90      778.41    392.85 o 
  17   1   9     1099.78     1243.17    387.25 o 
 -25   2   9      314.76      573.46    366.17 o 
 -24   2   9       69.97      291.89    331.02 o 
 -23   2   9       99.84       91.35    321.18 o 
 -22   2   9       11.97      214.86    310.61 o 
 -21   2   9      139.82      -44.66    261.24 o 
 -20   2   9        8.02     -106.24    279.59 o 
 -19   2   9      371.11      393.00    294.20 o 
 -18   2   9      213.42      321.52    208.18 o 
 -17   2   9       28.08      -36.47    186.22 o 
 -16   2   9      124.92      105.89    177.49 o 
 -15   2   9       67.60      105.10    140.20 o 
 -14   2   9      774.98      684.82    151.11 o 
 -13   2   9      706.34      777.27    149.71 o 
 -12   2   9      305.03      202.68    112.47 o 
 -11   2   9        0.61       57.23    101.81 o 
 -10   2   9      626.58      604.67    127.88 o 
  -9   2   9      284.26      275.84    113.57 o 
  -8   2   9        0.97       -8.90     84.55 o 
  -7   2   9       44.65       75.42     77.06 o 
  -6   2   9     1792.15     1701.07    106.12 o 
  -5   2   9      216.15      107.62     65.75 o 
  -4   2   9     1739.86     1703.93     90.46 o 
  -3   2   9        3.10       37.11     84.26 o 
  -2   2   9     8466.37     8149.83    265.27 o 
  -1   2   9     2172.00     2131.96    166.38 o 
   0   2   9    22148.30    22589.63    645.94 o 
   1   2   9       78.04       -2.91    117.44 o 
   2   2   9     4305.36     4836.45    249.42 o 
   3   2   9     3267.96     3229.00    213.23 o 
   4   2   9      158.76      128.67    121.37 o 
   5   2   9      460.55      522.66    138.45 o 
   6   2   9     1855.56     2007.49    197.98 o 
   7   2   9       71.51      161.81    127.98 o 
   8   2   9      561.98      497.24    156.63 o 
   9   2   9      837.04      930.48    186.99 o 
  10   2   9       57.73      152.07    191.90 o 
  11   2   9     1034.15      964.62    245.77 o 
  12   2   9        1.86      -13.14    217.24 o 
  13   2   9     1716.11     2036.98    327.34 o 
  14   2   9      265.48      228.22    280.38 o 
  15   2   9     1576.29     2192.06    433.05 o 
  16   2   9      506.19      546.37    309.25 o 
  17   2   9      951.17     1183.08    358.48 o 
 -24   3   9       21.05       26.30    371.38 o 
 -23   3   9     1142.06      859.62    392.50 o 
 -22   3   9        4.71     -165.17    265.06 o 
 -21   3   9      184.87      190.29    305.11 o 
 -20   3   9        0.04      101.61    293.88 o 
 -19   3   9     2018.27     2149.08    340.54 o 
 -18   3   9      148.20      107.84    208.57 o 
 -17   3   9      152.45     -166.16    199.55 o 
 -16   3   9        0.72      -71.76    180.55 o 
 -15   3   9    13885.98    14249.06    499.60 o 
 -14   3   9       27.87       66.16    125.14 o 
 -13   3   9     3605.88     3820.08    259.11 o 
 -12   3   9        1.86      -45.68    100.67 o 
 -11   3   9    23436.50    25108.75   1061.22 o 
 -10   3   9       58.36       33.20    103.43 o 
  -9   3   9      104.59      173.26    108.22 o 
  -8   3   9        3.93      -83.07     86.43 o 
  -7   3   9     7862.73     7713.37    288.46 o 
  -6   3   9       23.18       46.36     89.78 o 
  -5   3   9     1561.52     1627.96    131.38 o 
  -4   3   9       58.69       52.18     93.48 o 
  -3   3   9       19.15       13.78    138.89 o 
  -2   3   9       49.60       25.19     93.27 o 
  -1   3   9    16521.75    17774.52    376.98 o 
   0   3   9        3.08       25.70    105.03 o 
   1   3   9      217.12      226.67    114.41 o 
   2   3   9       21.78       30.06    112.49 o 
   3   3   9       45.86      130.35    114.55 o 
   4   3   9       54.15       -9.43    107.99 o 
   5   3   9     2117.26     2232.55    196.83 o 
   6   3   9       24.08      -30.92    113.21 o 
   7   3   9      327.88      261.28    140.47 o 
   8   3   9      165.36      413.00    155.40 o 
   9   3   9     1079.31      989.44    241.64 o 
  10   3   9       28.05      -49.76    178.81 o 
  11   3   9     2696.08     2942.02    351.27 o 
  12   3   9       13.26       32.67    196.10 o 
  13   3   9     3156.99     3315.72    388.01 o 
  14   3   9      185.47      296.44    230.84 o 
  15   3   9     1433.46     1650.31    381.08 o 
  16   3   9        5.69      314.57    397.72 o 
  17   3   9     1443.18     1647.73    409.56 o 
 -24   4   9        4.36      -39.96    316.17 o 
 -23   4   9        0.50       39.49    301.11 o 
 -22   4   9        0.00      204.54    336.04 o 
 -21   4   9        0.06      252.28    291.75 o 
 -20   4   9      123.87      353.40    245.76 o 
 -19   4   9        1.39     -202.55    202.55 o 
 -18   4   9      161.08       48.67    226.19 o 
 -17   4   9       15.41        8.96    200.91 o 
 -16   4   9      900.31      947.64    250.27 o 
 -15   4   9      402.97      274.50    149.36 o 
 -14   4   9      193.73      174.00    133.35 o 
 -13   4   9       34.49      -39.53    108.30 o 
 -12   4   9      119.35      223.52    116.36 o 
 -11   4   9     1154.37     1141.94    144.42 o 
 -10   4   9     1335.39     1289.68    147.06 o 
  -9   4   9      103.82      163.89     96.70 o 
  -8   4   9      371.80      469.53    108.87 o 
  -7   4   9      207.69      164.66     97.10 o 
  -6   4   9     1032.71     1000.61    121.53 o 
  -5   4   9      109.72       71.78    100.32 o 
  -4   4   9     2092.17     2017.57    138.41 o 
  -3   4   9      145.81       97.73    135.68 o 
  -2   4   9        2.66     -140.28    140.28 o 
  -1   4   9      108.79      173.64     92.54 o 
   0   4   9       41.83      145.06    103.45 o 
   1   4   9       15.47       17.70     97.04 o 
   2   4   9      340.00      344.60    116.89 o 
   3   4   9       47.21      -35.60     96.72 o 
   4   4   9     1561.53     1391.35    159.18 o 
   5   4   9      110.24      214.36    119.24 o 
   6   4   9     4721.37     4908.48    283.95 o 
   7   4   9       59.49       19.74    128.56 o 
   8   4   9     4607.15     4731.95    367.99 o 
   9   4   9       14.49      202.14    194.62 o 
  10   4   9      453.74      440.00    218.16 o 
  11   4   9       22.13      -65.59    192.05 o 
  12   4   9     1375.92     1652.34    294.77 o 
  13   4   9       31.42      250.55    238.12 o 
  14   4   9     1717.49     1642.78    316.53 o 
  15   4   9     1409.87     1604.45    323.95 o 
  16   4   9     1896.75     1970.31    428.03 o 
  17   4   9       21.89      431.70    305.96 o 
 -24   5   9    21366.74    19694.38   1206.29 o 
 -23   5   9     1360.40     1616.85    445.36 o 
 -22   5   9       17.61      -22.08    290.76 o 
 -21   5   9       17.67      -40.20    232.68 o 
 -20   5   9      367.68      429.02    258.33 o 
 -19   5   9       32.02      214.29    223.53 o 
 -18   5   9      261.69      134.51    209.33 o 
 -17   5   9      356.12      356.65    222.76 o 
 -16   5   9        0.26       79.47    188.06 o 
 -15   5   9        9.47      -58.05    163.66 o 
 -14   5   9      184.64      332.02    151.29 o 
 -13   5   9        7.76      -22.70    119.40 o 
 -12   5   9      644.11      705.89    147.35 o 
 -11   5   9     1043.45     1096.38    154.81 o 
 -10   5   9      161.73      129.11    106.79 o 
  -9   5   9     1247.80     1299.51    130.46 o 
  -8   5   9      869.45      861.05    117.33 o 
  -7   5   9        0.04      -65.75    109.57 o 
  -6   5   9      146.91       27.34     98.68 o 
  -5   5   9      309.51      329.39    103.01 o 
  -4   5   9     2555.92     2540.55    240.36 o 
  -3   5   9      735.66      636.55    176.10 o 
  -2   5   9       38.87      -57.13    139.45 o 
  -1   5   9      642.79      572.61    166.92 o 
   0   5   9     2969.02     3075.12    168.35 o 
   1   5   9      142.93      121.39    100.97 o 
   2   5   9      506.42      537.56    123.17 o 
   3   5   9      575.47      654.97    154.18 o 
   4   5   9      102.86      250.91    113.45 o 
   5   5   9     1089.19     1004.23    155.11 o 
   6   5   9     2638.05     2456.99    213.66 o 
   7   5   9        1.20      202.23    169.09 o 
   8   5   9      713.43      512.34    199.11 o 
   9   5   9      244.75      278.83    193.63 o 
  10   5   9      618.90      750.07    230.95 o 
  11   5   9       25.51      111.15    187.57 o 
  12   5   9        3.39     -155.62    202.03 o 
  13   5   9     1997.61     2193.33    334.93 o 
  14   5   9      166.21      122.84    226.56 o 
  15   5   9      138.03      353.78    308.80 o 
  16   5   9      168.27      309.40    347.89 o 
 -24   6   9       74.27      548.49    372.63 o 
 -23   6   9    12793.68    10586.17    878.19 o 
 -22   6   9        1.17        2.53    275.63 o 
 -21   6   9      914.03      956.64    300.04 o 
 -20   6   9        4.81       46.27    211.40 o 
 -19   6   9     3380.04     3078.59    390.28 o 
 -18   6   9      170.06      323.56    228.88 o 
 -17   6   9      999.70     1078.88    268.74 o 
 -16   6   9      121.93       10.25    194.57 o 
 -15   6   9     7864.89     7505.91    469.12 o 
 -14   6   9        0.31       -4.77    156.48 o 
 -13   6   9     3110.22     3660.84    258.75 o 
 -12   6   9       68.92      134.61    120.66 o 
 -11   6   9        0.74       44.42    109.15 o 
 -10   6   9        9.03       80.33    102.37 o 
  -9   6   9     9549.88     9723.81    330.58 o 
  -8   6   9        0.33      -82.66     82.66 o 
  -7   6   9     2741.62     2816.08    173.94 o 
  -6   6   9        0.01       24.06     88.09 o 
  -5   6   9     2409.78     2578.35    149.36 o 
  -4   6   9        5.30      -59.14    152.89 o 
  -3   6   9       72.46      179.30     97.31 o 
  -2   6   9       69.61       94.68    100.70 o 
  -1   6   9     4522.45     4760.30    222.73 o 
   0   6   9       12.39       56.44    136.45 o 
   1   6   9       78.08       -3.97     84.04 o 
   2   6   9       30.72        2.70     95.48 o 
   3   6   9       85.85      187.23    101.73 o 
   4   6   9       92.13      188.67    115.37 o 
   5   6   9     4597.45     4593.05    293.36 o 
   6   6   9       91.09      111.86    157.70 o 
   7   6   9     5300.89     5119.65    372.58 o 
   8   6   9        4.04      -77.81    158.65 o 
   9   6   9      514.95      641.12    220.04 o 
  10   6   9      304.66      350.90    219.75 o 
  11   6   9       46.22     -182.44    266.21 o 
  12   6   9       63.96      319.33    279.79 o 
  13   6   9      768.60      740.15    335.39 o 
  14   6   9       32.59      160.85    319.42 o 
  15   6   9       35.34      200.96    290.06 o 
  16   6   9      109.49      222.41    331.99 o 
 -23   7   9      161.26      218.26    287.08 o 
 -22   7   9     2107.22     2211.46    385.53 o 
 -21   7   9        1.91     -221.80    221.80 o 
 -20   7   9      789.67      780.52    294.31 o 
 -19   7   9       10.13      -51.58    211.37 o 
 -18   7   9     3191.53     3283.64    392.70 o 
 -17   7   9        1.83      -52.01    202.24 o 
 -16   7   9     1756.47     1547.10    291.05 o 
 -15   7   9       40.27      -21.92    181.74 o 
 -14   7   9      530.60      707.72    207.74 o 
 -13   7   9      275.44      221.35    162.47 o 
 -12   7   9       18.51       85.38    120.98 o 
 -11   7   9     1000.08     1143.10    166.19 o 
 -10   7   9      105.68      143.25    106.51 o 
  -9   7   9      116.69       77.94    100.20 o 
  -8   7   9      557.77      377.97    110.09 o 
  -7   7   9       44.01      -21.45     93.64 o 
  -6   7   9       37.14      127.64     92.24 o 
  -5   7   9       17.87       37.65     82.85 o 
  -4   7   9       46.97      121.96     99.35 o 
  -3   7   9       62.07      131.69    102.43 o 
  -2   7   9     1227.93     1336.11    144.70 o 
  -1   7   9      104.76       87.49    106.22 o 
   0   7   9      155.33       25.00    113.86 o 
   1   7   9       73.03       93.64    113.41 o 
   2   7   9      295.94      235.40    119.46 o 
   3   7   9        0.04       95.63    132.75 o 
   4   7   9     1184.46     1272.14    199.62 o 
   5   7   9        8.82       81.41    200.87 o 
   6   7   9     1124.98     1063.34    324.67 o 
   7   7   9       75.16       75.43    222.55 o 
   8   7   9        0.71     -121.17    221.80 o 
   9   7   9      271.68      298.53    297.30 o 
  10   7   9        9.01        3.72    274.95 o 
  11   7   9        6.19      187.60    275.28 o 
  12   7   9      280.63      412.21    309.29 o 
  13   7   9      737.98      853.59    358.36 o 
  14   7   9      337.13      479.71    335.16 o 
  15   7   9      196.96      277.25    321.27 o 
  16   7   9      754.31      921.10    374.10 o 
 -23   8   9       16.66      243.39    315.45 o 
 -22   8   9     4468.93     4598.57    510.83 o 
 -21   8   9     1091.32     1143.85    318.33 o 
 -20   8   9     1443.72     1249.08    317.81 o 
 -19   8   9       10.72      115.87    223.07 o 
 -18   8   9      131.69      104.12    209.98 o 
 -17   8   9      467.80      599.72    248.86 o 
 -16   8   9      518.63      650.97    234.12 o 
 -15   8   9      360.21      466.23    200.18 o 
 -14   8   9      541.59      539.02    219.68 o 
 -13   8   9     1156.03     1155.61    237.98 o 
 -12   8   9      443.51      523.58    183.85 o 
 -11   8   9      565.03      663.60    150.09 o 
 -10   8   9       18.71      215.88    112.12 o 
  -9   8   9      822.20      753.75    125.37 o 
  -8   8   9       59.57      146.46    131.32 o 
  -7   8   9       53.41      -19.32     97.33 o 
  -6   8   9     1594.67     1690.99    152.03 o 
  -5   8   9      620.12      648.12    171.40 o 
  -4   8   9      121.29      126.67    111.42 o 
  -3   8   9        1.29       97.50    108.51 o 
  -2   8   9      271.09      204.42    112.98 o 
  -1   8   9       80.79      108.80    106.03 o 
   0   8   9     2583.81     2958.00    211.20 o 
   1   8   9       93.27      192.12    119.75 o 
   2   8   9     3806.19     3873.19    264.77 o 
   3   8   9       12.73       16.42    128.93 o 
   4   8   9      859.05      595.30    190.77 o 
   5   8   9       21.76      113.79    230.58 o 
   6   8   9      342.57      366.25    269.48 o 
   7   8   9       26.98      132.26    233.87 o 
   8   8   9       19.74        0.16    233.33 o 
   9   8   9      160.48       87.49    260.53 o 
  10   8   9      176.52      133.71    260.96 o 
  11   8   9      278.86       48.40    290.67 o 
  12   8   9      340.15      581.69    330.33 o 
  13   8   9      278.00      681.32    386.87 o 
  14   8   9       19.26       -7.26    326.01 o 
  15   8   9      425.02      978.59    415.71 o 
 -22   9   9       22.18      -14.89    248.08 o 
 -21   9   9     4266.19     3495.58    447.49 o 
 -20   9   9       77.50     -101.18    245.54 o 
 -19   9   9     3811.33     3348.68    434.36 o 
 -18   9   9        5.42       85.48    228.92 o 
 -17   9   9      363.69      302.45    227.43 o 
 -16   9   9       59.16      254.21    229.79 o 
 -15   9   9     3735.45     4406.95    408.89 o 
 -14   9   9       35.44       -3.74    174.51 o 
 -13   9   9       34.72      -58.89    169.22 o 
 -12   9   9       55.46      155.25    158.64 o 
 -11   9   9     6245.14     6273.17    346.76 o 
 -10   9   9        4.31       60.73    110.09 o 
  -9   9   9     2269.92     2123.87    223.43 o 
  -8   9   9       18.16        3.44     96.89 o 
  -7   9   9     5287.82     5026.69    348.91 o 
  -6   9   9       91.76      100.35    141.36 o 
  -5   9   9      630.40      641.37    213.10 o 
  -4   9   9       30.18       20.85    162.20 o 
  -3   9   9      622.42      577.30    164.80 o 
  -2   9   9       19.80       34.79    134.66 o 
  -1   9   9     1019.21     1140.62    153.40 o 
   0   9   9       23.11      -72.08    112.75 o 
   1   9   9      594.82      627.25    149.97 o 
   2   9   9        9.87       42.59    127.12 o 
   3   9   9     1763.51     1634.97    246.06 o 
   4   9   9       15.75       44.25    163.34 o 
   5   9   9     3946.54     3571.14    344.43 o 
   6   9   9      106.30      178.66    186.01 o 
   7   9   9     2249.60     2885.00    445.25 o 
   8   9   9       16.77      -37.25    222.12 o 
   9   9   9     1197.16      987.75    346.22 o 
  10   9   9       38.94      117.25    373.37 o 
  11   9   9     5030.19     5127.36    609.14 o 
  12   9   9        4.17     -226.04    261.76 o 
  13   9   9     3418.62     3261.07    557.49 o 
  14   9   9      129.17      -21.38    318.30 o 
  15   9   9      454.31      789.35    396.89 o 
 -22  10   9      144.71      453.70    312.19 o 
 -21  10   9     1082.49      930.33    322.73 o 
 -20  10   9     1808.89     1632.48    344.98 o 
 -19  10   9       38.62      249.75    252.28 o 
 -18  10   9        5.15       28.66    226.36 o 
 -17  10   9       18.38      143.32    226.71 o 
 -16  10   9      990.33     1088.04    276.87 o 
 -15  10   9      620.93      620.92    240.21 o 
 -14  10   9      123.62      167.54    191.27 o 
 -13  10   9       13.87       -6.31    186.60 o 
 -12  10   9      260.76      386.68    176.68 o 
 -11  10   9      107.47      112.20    141.24 o 
 -10  10   9       18.84       88.60    170.54 o 
  -9  10   9        6.61      -27.11    134.07 o 
  -8  10   9       13.88      -52.40    139.10 o 
  -7  10   9        0.70      -70.18    153.75 o 
  -6  10   9      127.77       62.13    156.65 o 
  -5  10   9       27.96       55.21    178.59 o 
  -4  10   9        0.31      -32.41    175.43 o 
  -3  10   9       34.64       95.25    196.80 o 
  -2  10   9      502.26      533.09    236.43 o 
  -1  10   9        4.11      120.13    222.69 o 
   0  10   9      184.45      206.81    163.03 o 
   1  10   9       89.04       80.25    158.32 o 
   2  10   9      601.86      564.93    252.37 o 
   3  10   9       27.91       -5.71    229.44 o 
   4  10   9      227.72      267.53    252.41 o 
   5  10   9      169.78      148.95    230.65 o 
   6  10   9        1.10     -129.89    215.85 o 
   7  10   9      374.75      246.75    257.13 o 
   8  10   9      607.12      951.78    338.64 o 
   9  10   9       13.27     -115.00    261.45 o 
  10  10   9        0.00      -99.06    260.04 o 
  11  10   9     1730.51     1939.71    441.93 o 
  12  10   9     1498.58     1684.58    440.32 o 
  13  10   9       32.27      -50.62    279.89 o 
  14  10   9      362.33      540.47    360.94 o 
 -21  11   9      524.16      521.06    330.39 o 
 -20  11   9     4323.55     4386.08    497.85 o 
 -19  11   9      161.29      217.52    274.13 o 
 -18  11   9      564.49      886.72    292.83 o 
 -17  11   9      285.52      119.15    234.46 o 
 -16  11   9      127.02      240.12    257.09 o 
 -15  11   9      135.40      225.54    265.20 o 
 -14  11   9     2659.84     2746.53    437.77 o 
 -13  11   9        0.82      147.64    253.49 o 
 -12  11   9     3793.16     4106.59    487.52 o 
 -11  11   9       10.28       68.63    210.73 o 
 -10  11   9       10.02      117.21    208.25 o 
  -9  11   9      166.95      -23.06    182.27 o 
  -8  11   9     1470.44     1361.30    209.13 o 
  -7  11   9      113.89      223.96    185.37 o 
  -6  11   9     2206.52     2250.47    280.83 o 
  -5  11   9      439.94      571.93    234.91 o 
  -4  11   9      538.09      589.48    244.84 o 
  -3  11   9       36.52       59.70    224.85 o 
  -2  11   9     2134.00     2108.24    346.66 o 
  -1  11   9      156.06       70.89    207.56 o 
   0  11   9     1649.46     1439.24    321.31 o 
   1  11   9        8.98     -166.57    208.96 o 
   2  11   9     1219.49     1243.20    308.72 o 
   3  11   9       65.23      -63.89    237.92 o 
   4  11   9      887.99     1000.56    326.35 o 
   5  11   9       27.46       15.57    264.98 o 
   6  11   9     6238.55     6435.54    610.21 o 
   7  11   9       36.26      -65.53    236.43 o 
   8  11   9     2518.12     2851.93    455.46 o 
   9  11   9      367.73      666.41    319.76 o 
  10  11   9     8529.20     8691.38    780.55 o 
  11  11   9      296.94      496.94    327.43 o 
  12  11   9      305.74      273.45    357.73 o 
  13  11   9       11.37      -66.79    300.99 o 
 -20  12   9      123.50      262.18    329.84 o 
 -19  12   9     2582.77     2071.56    476.17 o 
 -18  12   9        7.71      298.18    318.13 o 
 -17  12   9      989.91      903.83    358.36 o 
 -16  12   9        0.06       50.36    248.13 o 
 -15  12   9      834.99      956.05    350.05 o 
 -14  12   9        5.59     -239.52    355.52 o 
 -13  12   9     1419.30     1504.50    356.87 o 
 -12  12   9        0.61     -123.25    229.03 o 
 -11  12   9     6161.48     5016.27    434.81 o 
 -10  12   9      106.31      123.16    194.50 o 
  -9  12   9      997.68      746.47    243.45 o 
  -8  12   9        1.93      -69.38    189.32 o 
  -7  12   9     1734.27     1571.18    278.53 o 
  -6  12   9       24.28       33.64    188.65 o 
  -5  12   9      633.31      633.02    220.08 o 
  -4  12   9        0.45      -42.43    212.92 o 
  -3  12   9     1256.55     1152.58    296.15 o 
  -2  12   9        0.18      110.55    224.42 o 
  -1  12   9       37.95      338.39    238.46 o 
   0  12   9       28.69       85.89    255.60 o 
   1  12   9      206.34       73.93    261.60 o 
   2  12   9       23.95        7.81    244.49 o 
   3  12   9       24.38       -2.12    257.35 o 
   4  12   9        4.11       93.04    264.21 o 
   5  12   9      160.22      312.40    281.01 o 
   6  12   9       90.29      218.67    298.42 o 
   7  12   9      333.23      218.37    300.01 o 
   8  12   9        0.01      326.62    321.31 o 
   9  12   9      192.36       69.84    318.44 o 
  10  12   9        0.49       80.93    303.59 o 
  11  12   9     1171.85     1350.22    441.08 o 
  12  12   9      532.09      365.40    374.13 o 
  13  12   9       11.36       39.56    369.48 o 
 -20  13   9        2.04      -18.64    328.27 o 
 -19  13   9      159.16      220.17    330.50 o 
 -18  13   9      835.39     1068.17    369.76 o 
 -17  13   9       77.50       38.68    264.98 o 
 -16  13   9      163.39      434.92    284.65 o 
 -15  13   9      470.10      528.62    299.46 o 
 -14  13   9       63.08      130.71    282.90 o 
 -13  13   9       88.49     -129.87    259.42 o 
 -12  13   9      386.90      482.09    278.15 o 
 -11  13   9       32.91     -102.04    174.08 o 
 -10  13   9      151.43      179.68    198.65 o 
  -9  13   9        1.19       46.86    186.98 o 
  -8  13   9      154.54      289.67    214.11 o 
  -7  13   9       73.21      461.72    280.38 o 
  -6  13   9      399.71      584.18    224.24 o 
  -5  13   9       34.97       69.04    194.81 o 
  -4  13   9       20.86       29.16    246.81 o 
  -3  13   9       75.10       22.23    253.61 o 
  -2  13   9       94.37     -116.21    239.70 o 
  -1  13   9      178.31      108.59    225.92 o 
   0  13   9       12.68       -7.40    244.77 o 
   1  13   9      667.24      661.80    325.61 o 
   2  13   9      193.15      463.45    292.06 o 
   3  13   9       57.42       56.76    277.33 o 
   4  13   9       80.06      296.83    397.72 o 
   5  13   9      196.87      242.50    299.06 o 
   6  13   9      839.07      957.08    366.02 o 
   7  13   9      297.58      143.52    309.70 o 
   8  13   9        2.83        1.78    301.10 o 
   9  13   9       12.54      174.81    310.42 o 
  10  13   9      313.58      543.58    387.25 o 
  11  13   9     1117.85     1266.22    470.63 o 
  12  13   9       27.44     -116.79    359.48 o 
 -19  14   9      143.66      325.59    313.24 o 
 -18  14   9      784.75     1285.70    374.19 o 
 -17  14   9      240.73      243.54    297.22 o 
 -16  14   9     2151.58     1998.79    428.97 o 
 -15  14   9       39.90      118.11    258.08 o 
 -14  14   9       27.55      197.31    289.16 o 
 -13  14   9      113.78       39.24    261.03 o 
 -12  14   9      268.61      356.16    284.65 o 
 -11  14   9       12.52        4.26    198.87 o 
 -10  14   9      441.94      586.23    239.94 o 
  -9  14   9      118.68      284.38    223.17 o 
  -8  14   9       25.27      156.55    203.54 o 
  -7  14   9      130.16      151.19    223.89 o 
  -6  14   9      502.90      626.42    230.54 o 
  -5  14   9      200.62      458.66    229.41 o 
  -4  14   9      543.49      772.85    293.62 o 
  -3  14   9       23.08     -126.72    253.30 o 
  -2  14   9     2482.92     2285.96    396.02 o 
  -1  14   9      539.24      549.19    293.08 o 
   0  14   9     1819.43     2141.31    411.97 o 
   1  14   9      404.49      315.75    307.70 o 
   2  14   9     1358.72     1617.93    389.96 o 
   3  14   9        4.52      108.00    303.57 o 
   4  14   9      148.30      296.33    287.78 o 
   5  14   9      868.26     1085.13    361.58 o 
   6  14   9      606.61      768.61    342.08 o 
   7  14   9        9.13      132.05    332.79 o 
   8  14   9     2104.77     1863.61    436.18 o 
   9  14   9      601.22      636.14    355.49 o 
  10  14   9       44.66      138.54    348.94 o 
  11  14   9      107.25      -76.31    373.04 o 
 -17  15   9      222.99      516.06    420.45 o 
 -16  15   9      119.82       34.46    269.69 o 
 -15  15   9      271.27      159.50    266.00 o 
 -14  15   9       54.29      -86.26    297.14 o 
 -13  15   9      667.05      577.79    290.89 o 
 -12  15   9        0.22      -84.59    256.98 o 
 -11  15   9      156.17      241.46    219.58 o 
 -10  15   9      102.07       93.62    205.64 o 
  -9  15   9      525.43      688.36    247.28 o 
  -8  15   9       54.80       98.05    192.50 o 
  -7  15   9      219.38      159.77    258.20 o 
  -6  15   9       16.53      286.61    246.81 o 
  -5  15   9       77.85      124.43    204.57 o 
  -4  15   9      200.18      216.35    292.16 o 
  -3  15   9      594.33      583.04    316.64 o 
  -2  15   9        2.61      -57.00    323.05 o 
  -1  15   9      121.23      115.27    274.34 o 
   0  15   9       13.77      -72.73    264.56 o 
   1  15   9       75.56     -160.92    239.90 o 
   2  15   9       44.68      121.24    289.34 o 
   3  15   9      174.36      116.39    310.56 o 
   4  15   9       71.34     -115.40    285.26 o 
   5  15   9      100.93      350.29    321.19 o 
   6  15   9      142.54       -9.96    306.26 o 
   7  15   9     3915.81     3750.73    567.92 o 
   8  15   9      148.96       61.53    331.73 o 
   9  15   9     2427.34     2569.78    526.85 o 
  10  15   9      253.63      143.58    316.42 o 
 -16  16   9      489.56      577.36    353.76 o 
 -15  16   9      318.69      405.25    335.86 o 
 -14  16   9      920.43     1276.36    392.46 o 
 -13  16   9       62.10       -3.57    273.76 o 
 -12  16   9      156.35      394.45    307.53 o 
 -11  16   9       31.54        1.42    206.28 o 
 -10  16   9       23.04       -2.94    207.88 o 
  -9  16   9      342.53      365.02    232.56 o 
  -8  16   9       20.72      357.36    230.76 o 
  -7  16   9      307.21      411.77    263.26 o 
  -6  16   9      178.34      149.06    290.28 o 
  -5  16   9      297.26      464.54    299.48 o 
  -4  16   9       60.24      123.74    287.52 o 
  -3  16   9       28.83      141.52    289.86 o 
  -2  16   9      779.14      738.97    318.48 o 
  -1  16   9       30.58      252.48    287.56 o 
   0  16   9       24.60      209.51    319.22 o 
   1  16   9      285.53      236.30    278.08 o 
   2  16   9      614.38      262.14    340.22 o 
   3  16   9       18.44      241.40    317.11 o 
   4  16   9     1134.90     1223.78    406.79 o 
   5  16   9       74.43       31.33    309.17 o 
   6  16   9     2152.43     2589.05    509.65 o 
   7  16   9       28.88       59.99    335.14 o 
   8  16   9        0.28      520.94    376.42 o 
 -15  17   9      142.66       12.94    315.10 o 
 -14  17   9      281.76      371.52    296.10 o 
 -13  17   9       20.84       82.94    300.93 o 
 -12  17   9        4.91     -220.92    260.54 o 
 -11  17   9      147.55      377.43    250.66 o 
 -10  17   9        0.11      258.49    247.83 o 
  -9  17   9       53.21      239.04    248.55 o 
  -8  17   9      487.90      389.84    261.30 o 
  -7  17   9        1.40      -18.53    278.15 o 
  -6  17   9     4616.32     4517.62    567.98 o 
  -5  17   9      775.76      398.09    291.90 o 
  -4  17   9     2165.49     2247.24    449.95 o 
  -3  17   9        3.19       81.17    389.61 o 
  -2  17   9     4624.37     3883.07    737.00 o 
  -1  17   9       16.13      348.54    294.38 o 
   0  17   9     1595.51     1679.54    416.11 o 
   1  17   9      204.95      254.79    318.89 o 
   2  17   9     1043.33      949.41    395.90 o 
   3  17   9       11.01      326.55    360.66 o 
   4  17   9      856.26     1039.43    394.16 o 
   5  17   9      173.85      192.17    339.77 o 
   6  17   9      357.80        6.99    337.92 o 
   7  17   9       28.26       60.43    341.56 o 
 -13  18   9      823.01      851.77    325.93 o 
 -12  18   9        0.38      290.68    320.76 o 
 -11  18   9      226.01      174.62    244.09 o 
 -10  18   9        7.78      347.36    242.17 o 
  -9  18   9      660.60      573.48    287.40 o 
  -8  18   9        0.02     -136.38    218.28 o 
  -7  18   9      167.96      -81.17    340.91 o 
  -6  18   9        8.59      165.66    299.28 o 
  -5  18   9     1247.63     1285.20    384.55 o 
  -4  18   9       26.62      107.45    312.77 o 
  -3  18   9       31.96      412.24    330.02 o 
  -2  18   9      119.60      396.10    545.45 o 
  -1  18   9      232.83      458.88    353.53 o 
   0  18   9        0.35      339.82    340.22 o 
   1  18   9      100.40      125.04    337.10 o 
   2  18   9       61.02      303.75    355.82 o 
   3  18   9        0.03     -103.76    322.83 o 
   4  18   9       19.99      288.20    377.02 o 
   5  18   9        5.32       71.77    351.23 o 
 -10  19   9       10.99      447.01    242.77 o 
  -9  19   9     1049.23     1303.14    330.99 o 
  -8  19   9       67.27      338.57    248.13 o 
  -7  19   9        0.79      254.48    232.82 o 
  -6  19   9     1777.95     2288.32    481.30 o 
  -5  19   9      266.62      120.67    318.78 o 
  -4  19   9      619.02      991.09    371.99 o 
  -3  19   9      296.28      567.29    318.48 o 
  -2  19   9        1.65      -25.97    516.23 o 
  -1  19   9      209.50      357.14    571.42 o 
   0  19   9      116.57       11.09    347.85 o 
   1  19   9       46.53      396.65    378.47 o 
   2  19   9       12.69      -19.12    339.19 o 
  -4  20   9        0.34      275.68    314.10 o 
 -25   0  10       12.41       42.21    496.75 o 
 -24   0  10     3785.58     3486.97    827.91 o 
 -23   0  10       12.56      259.74    438.31 o 
 -22   0  10       59.57      -32.47    353.89 o 
 -21   0  10       23.10     -149.35    428.57 o 
 -20   0  10     7913.11     6626.55    902.59 o 
 -19   0  10       18.76      418.83    396.10 o 
 -18   0  10       52.75       81.17    357.14 o 
 -17   0  10       14.49      103.89    376.62 o 
 -16   0  10    11170.02    12103.76   1022.72 o 
 -15   0  10        1.13      -10.15    147.60 o 
 -14   0  10     4175.42     4177.30    318.39 o 
 -13   0  10       78.06      100.79    139.91 o 
 -12   0  10     4542.93     4203.25    385.40 o 
 -11   0  10       28.85       22.43    128.82 o 
 -10   0  10     9102.56     9147.91    407.43 o 
  -9   0  10       55.04      103.30    133.54 o 
  -8   0  10    19893.98    19441.56    801.17 o 
  -7   0  10       29.37        9.46    107.46 o 
  -6   0  10     1170.40     1254.30    135.39 o 
  -5   0  10      203.19      128.43    114.88 o 
  -4   0  10     4395.15     4128.96    306.27 o 
  -3   0  10       67.28       48.79    156.75 o 
  -2   0  10   125783.74   139906.39   1884.72 o 
  -1   0  10       65.96     -150.25    150.25 o 
   0   0  10    80361.70    87586.84   2305.17 o 
   1   0  10      109.63       53.23    185.79 o 
   2   0  10    69614.54    73690.21   1327.12 o 
   3   0  10      327.12      566.07    196.35 o 
   4   0  10     3408.49     3328.55    363.63 o 
   5   0  10      119.34       99.25    172.77 o 
   6   0  10      529.43      571.81    246.75 o 
   7   0  10      598.07      697.80    244.49 o 
   8   0  10    10001.69     9008.08    586.57 o 
   9   0  10      517.15      551.00    242.20 o 
  10   0  10     5584.19     5423.86    499.20 o 
  11   0  10      206.98      -61.86    235.42 o 
  12   0  10     3042.05     3058.41    616.88 o 
  14   0  10     4457.08     5139.55    831.16 o 
  15   0  10      860.73     1243.49    512.98 o 
  16   0  10      803.75     1409.07    551.94 o 
 -25   1  10      343.67      365.98    365.25 o 
 -24   1  10       24.64       95.69    359.15 o 
 -23   1  10      478.02      487.84    330.40 o 
 -22   1  10      335.33      398.98    357.29 o 
 -21   1  10      213.67      123.93    295.50 o 
 -20   1  10       39.61      160.73    340.91 o 
 -19   1  10     4937.27     4818.85    548.17 o 
 -18   1  10      145.36      137.52    245.36 o 
 -17   1  10        0.16      141.82    186.42 o 
 -16   1  10      129.10      140.79    193.02 o 
 -15   1  10      234.61      257.68    141.06 o 
 -14   1  10      619.49      575.24    131.94 o 
 -13   1  10      423.56      397.18    122.39 o 
 -12   1  10      108.15      114.81     93.01 o 
 -11   1  10      447.99      393.13    103.78 o 
 -10   1  10       64.14       50.78     96.45 o 
  -9   1  10      252.56      241.53     98.91 o 
  -8   1  10        0.07      -17.48     86.03 o 
  -7   1  10     1940.68     1891.17    122.83 o 
  -6   1  10       30.30       16.43     68.35 o 
  -5   1  10      886.60      851.54     92.73 o 
  -4   1  10       22.81      -65.62    107.21 o 
  -3   1  10    15693.88    15625.58    385.53 o 
  -2   1  10     2012.79     1878.79    174.98 o 
  -1   1  10       73.60      -42.22    110.08 o 
   0   1  10      245.08      197.72    126.79 o 
   1   1  10    14235.64    15001.30    415.16 o 
   2   1  10     3135.51     3149.43    221.93 o 
   3   1  10     9283.18     9576.16    357.66 o 
   4   1  10        0.28       63.06    121.61 o 
   5   1  10      507.79      571.34    145.86 o 
   6   1  10      453.19      429.49    141.19 o 
   7   1  10        9.32      134.31    137.48 o 
   8   1  10     2579.51     2522.41    251.27 o 
   9   1  10     1559.29     1811.08    236.68 o 
  10   1  10      623.91      742.80    199.00 o 
  11   1  10     2237.61     2181.05    312.57 o 
  12   1  10      504.18      490.91    246.98 o 
  13   1  10     7405.56     7864.66    678.81 o 
  14   1  10      131.55      216.90    291.13 o 
  15   1  10       13.97      101.07    261.03 o 
  16   1  10      106.75      430.39    324.12 o 
 -25   2  10       58.90      -45.71    360.35 o 
 -24   2  10        0.28      132.96    336.19 o 
 -23   2  10      110.38      252.64    358.36 o 
 -22   2  10       80.54      209.00    317.96 o 
 -21   2  10      159.49      103.59    280.66 o 
 -20   2  10       20.21      399.16    314.33 o 
 -19   2  10       30.61     -110.39    231.33 o 
 -18   2  10        3.21       76.39    201.74 o 
 -17   2  10       69.74       28.93    189.27 o 
 -16   2  10        4.19       12.70    155.63 o 
 -15   2  10      454.18      388.94    152.20 o 
 -14   2  10      203.79      135.48    116.20 o 
 -13   2  10     1188.74     1285.36    158.78 o 
 -12   2  10      485.91      477.41    122.57 o 
 -11   2  10       33.20       87.34    101.12 o 
 -10   2  10      161.90      125.30    103.20 o 
  -9   2  10      145.86      164.38     91.50 o 
  -8   2  10      368.98      266.60     91.09 o 
  -7   2  10       80.02      160.80     80.79 o 
  -6   2  10      702.30      584.03     95.24 o 
  -5   2  10     6131.57     6156.33    185.04 o 
  -4   2  10      406.86      208.81     97.64 o 
  -3   2  10     3584.97     3931.88    212.64 o 
  -2   2  10     7304.20     7008.62    271.22 o 
  -1   2  10    19652.16    20761.97    450.25 o 
   0   2  10      183.18      234.96    123.66 o 
   1   2  10     4224.94     4598.47    244.04 o 
   2   2  10      540.84      628.18    141.28 o 
   3   2  10     6817.85     6810.75    303.96 o 
   4   2  10      488.71      424.77    127.45 o 
   5   2  10      219.46      325.55    155.08 o 
   6   2  10      195.14      268.90    135.08 o 
   7   2  10     5613.67     5739.90    326.37 o 
   8   2  10       11.57      -15.41    146.94 o 
   9   2  10     6048.13     5698.31    356.55 o 
  10   2  10       57.25       43.61    180.46 o 
  11   2  10    10311.68    11151.71    607.32 o 
  12   2  10     1401.31     1443.74    298.16 o 
  13   2  10       68.37      295.22    238.27 o 
  14   2  10       20.71      249.07    279.01 o 
  15   2  10     4499.34     4219.34    554.14 o 
  16   2  10        0.21      -49.37    268.34 o 
 -25   3  10      219.99     -118.83    348.91 o 
 -24   3  10      281.09      459.26    390.39 o 
 -23   3  10        0.12      -96.27    320.20 o 
 -22   3  10      158.04      492.02    316.19 o 
 -21   3  10       65.18       90.93    291.48 o 
 -20   3  10      470.83      769.80    262.09 o 
 -19   3  10        6.12       41.23    221.70 o 
 -18   3  10      808.78      746.85    243.97 o 
 -17   3  10       43.32      142.04    206.60 o 
 -16   3  10       50.60      121.93    164.04 o 
 -15   3  10        4.35       -5.37    132.26 o 
 -14   3  10       62.31       -1.00    130.28 o 
 -13   3  10       72.52       52.46    106.07 o 
 -12   3  10    36443.21    38614.74   1094.31 o 
 -11   3  10      196.93      124.20    106.91 o 
 -10   3  10     4346.88     4589.12    232.90 o 
  -9   3  10       23.02       83.73     99.91 o 
  -8   3  10        8.45       75.03     94.25 o 
  -7   3  10      149.31       98.36     92.49 o 
  -6   3  10    28312.62    29005.17    985.28 o 
  -5   3  10        1.12       14.82    108.86 o 
  -4   3  10     9349.01     9249.69    236.39 o 
  -3   3  10       95.65       30.60     97.35 o 
  -2   3  10     9003.27     9910.69    300.08 o 
  -1   3  10        5.99      -15.61    104.52 o 
   0   3  10     2258.61     2382.50    179.75 o 
   1   3  10       22.84       19.01    107.78 o 
   2   3  10      145.46       82.37    110.72 o 
   3   3  10        0.77       66.10    109.53 o 
   4   3  10     4486.13     4839.99    268.67 o 
   5   3  10      281.07      276.38    125.36 o 
   6   3  10      542.08      632.93    156.67 o 
   7   3  10       35.68       51.30    135.32 o 
   8   3  10     1499.57     1464.15    212.90 o 
   9   3  10      298.03      321.15    192.99 o 
  10   3  10     1484.45     1488.54    276.19 o 
  11   3  10      794.01     1046.14    260.05 o 
  12   3  10       44.59      245.79    218.01 o 
  13   3  10      143.19      482.18    253.35 o 
  14   3  10      497.29      392.02    271.87 o 
  15   3  10        6.72      111.57    282.46 o 
  16   3  10      333.07      581.97    313.89 o 
 -24   4  10      782.54      784.26    393.70 o 
 -23   4  10      959.78     1025.64    407.08 o 
 -22   4  10        1.30       53.16    337.66 o 
 -21   4  10      308.10      246.19    271.70 o 
 -20   4  10       80.28      132.94    220.32 o 
 -19   4  10      179.58       91.31    222.29 o 
 -18   4  10       73.37       12.17    209.86 o 
 -17   4  10       85.20       97.37    190.49 o 
 -16   4  10      133.05       75.76    157.74 o 
 -15   4  10        5.35       57.09    137.04 o 
 -14   4  10       24.72      -60.48    117.65 o 
 -13   4  10      900.68      881.27    162.67 o 
 -12   4  10        2.69       19.50    102.27 o 
 -11   4  10       37.37      -21.75     97.27 o 
 -10   4  10      819.86      812.44    129.90 o 
  -9   4  10      189.10      208.03     96.06 o 
  -8   4  10        0.77       88.69     86.35 o 
  -7   4  10       45.95      160.66    110.85 o 
  -6   4  10        0.11       34.29     95.15 o 
  -5   4  10        8.35       -5.48     98.35 o 
  -4   4  10       35.89       -5.84     94.74 o 
  -3   4  10      807.39      868.17     92.81 o 
  -2   4  10      193.73      119.19     94.61 o 
  -1   4  10       52.60       30.01     89.57 o 
   0   4  10      338.54      236.90    107.65 o 
   1   4  10      742.28      551.15    122.72 o 
   2   4  10      313.12      344.34    118.91 o 
   3   4  10     1027.76      974.13    148.80 o 
   4   4  10      519.92      511.80    135.16 o 
   5   4  10       80.36       90.66    124.74 o 
   6   4  10      505.45      547.38    155.22 o 
   7   4  10     1046.13     1190.24    193.07 o 
   8   4  10       72.17       -3.69    178.89 o 
   9   4  10     1090.30     1332.15    271.15 o 
  10   4  10       84.87       -3.29    197.93 o 
  11   4  10     5661.91     5714.37    456.02 o 
  12   4  10        0.14      252.40    213.13 o 
  13   4  10     2186.55     2278.42    341.00 o 
  14   4  10       42.32       23.33    234.37 o 
  15   4  10     2198.51     2402.57    629.86 o 
  16   4  10     1152.24     1120.12    493.50 o 
 -24   5  10     1829.71     1959.34    476.12 o 
 -23   5  10     1464.31     1352.86    435.74 o 
 -22   5  10       11.78       18.15    248.78 o 
 -21   5  10      783.27      933.48    288.92 o 
 -20   5  10      121.55       99.92    229.98 o 
 -19   5  10        6.26      -70.76    213.39 o 
 -18   5  10       45.68      -35.74    200.13 o 
 -17   5  10     1748.09     1488.22    287.24 o 
 -16   5  10      134.13      145.88    195.27 o 
 -15   5  10      986.57      815.49    178.54 o 
 -14   5  10       28.36      192.75    139.41 o 
 -13   5  10        1.68      142.64    121.80 o 
 -12   5  10       83.12      150.42    140.09 o 
 -11   5  10      661.04      739.96    129.18 o 
 -10   5  10       91.09       44.52     89.40 o 
  -9   5  10     5752.67     5691.81    231.31 o 
  -8   5  10      479.21      456.75    100.36 o 
  -7   5  10       79.49       84.70    100.74 o 
  -6   5  10       29.86       41.88     90.20 o 
  -5   5  10      125.61      207.28    100.14 o 
  -4   5  10      682.19      756.81    181.65 o 
  -3   5  10      369.41      196.20    171.02 o 
  -2   5  10       38.57       87.07    140.94 o 
  -1   5  10     1564.60     1509.94    209.96 o 
   0   5  10       69.13       78.88     92.05 o 
   1   5  10     3478.29     3719.05    218.38 o 
   2   5  10       28.48       96.38     99.22 o 
   3   5  10      691.12      668.82    132.61 o 
   4   5  10      361.73      332.61    124.44 o 
   5   5  10     5006.23     4591.36    287.27 o 
   6   5  10      389.19      335.93    149.12 o 
   7   5  10      118.58      -65.34    173.80 o 
   8   5  10     2017.73     1842.66    274.60 o 
   9   5  10     9721.89    10100.05    556.28 o 
  10   5  10      144.64      126.10    188.03 o 
  11   5  10     5050.66     4849.99    602.27 o 
  12   5  10      207.09      113.27    269.44 o 
  13   5  10     2118.65     2160.93    451.12 o 
  14   5  10       63.63      -34.59    280.87 o 
  15   5  10       14.47      147.43    315.10 o 
  16   5  10     1797.88     1087.65    483.76 o 
 -24   6  10     1651.64     1651.30    524.34 o 
 -23   6  10       70.98      128.06    276.54 o 
 -22   6  10      179.42      306.15    275.22 o 
 -21   6  10        7.48     -116.33    227.44 o 
 -20   6  10      508.10      395.77    256.06 o 
 -19   6  10       15.65     -119.22    204.97 o 
 -18   6  10    11480.38    10576.49    618.44 o 
 -17   6  10       37.78      182.46    204.51 o 
 -16   6  10     4290.76     4540.86    403.32 o 
 -15   6  10       24.00      141.03    175.89 o 
 -14   6  10      636.08      662.07    171.62 o 
 -13   6  10        1.56       26.85    125.06 o 
 -12   6  10     4466.01     4461.20    393.64 o 
 -11   6  10        0.23      -80.58    109.28 o 
 -10   6  10      909.99      898.95    125.59 o 
  -9   6  10       69.02      106.21     92.19 o 
  -8   6  10     1259.40     1269.61    126.89 o 
  -7   6  10        8.70      -38.98     89.92 o 
  -6   6  10     1012.37     1031.58    120.36 o 
  -5   6  10        1.07       66.18    144.41 o 
  -4   6  10      204.61      139.68    154.11 o 
  -3   6  10       77.88     -134.83    134.83 o 
  -2   6  10      131.58       21.77    138.85 o 
  -1   6  10        0.01       85.79    141.45 o 
   0   6  10     1075.53     1108.72    190.63 o 
   1   6  10       72.01       94.68    139.29 o 
   2   6  10       88.11      145.40    143.78 o 
   3   6  10       39.26       87.91    131.54 o 
   4   6  10      277.02      444.53    169.58 o 
   5   6  10       15.75      -12.76    147.07 o 
   6   6  10     9119.49     9260.87    652.00 o 
   7   6  10      554.45      746.80    290.89 o 
   8   6  10      564.05      912.81    295.49 o 
   9   6  10      105.65      478.23    300.79 o 
  10   6  10      459.49      490.08    304.07 o 
  11   6  10       27.57      391.50    314.29 o 
  12   6  10      363.19      363.23    307.32 o 
  13   6  10       13.91      330.74    314.36 o 
  14   6  10     2303.70     2060.92    446.03 o 
  15   6  10      240.26      445.18    341.18 o 
 -23   7  10      839.88      831.01    321.67 o 
 -22   7  10      245.25       22.93    241.25 o 
 -21   7  10      203.54      -12.51    251.21 o 
 -20   7  10       89.85      149.49    236.81 o 
 -19   7  10       91.38     -113.95    205.42 o 
 -18   7  10      370.20      173.30    222.16 o 
 -17   7  10      327.29      419.00    232.20 o 
 -16   7  10       30.49      173.44    210.04 o 
 -15   7  10       23.92      136.36    182.40 o 
 -14   7  10       46.21        1.29    164.51 o 
 -13   7  10      892.04      947.56    169.01 o 
 -12   7  10       43.33      160.07    130.71 o 
 -11   7  10       43.72      122.15    118.87 o 
 -10   7  10      428.27      474.89    116.99 o 
  -9   7  10      210.37      188.52     95.40 o 
  -8   7  10       40.97      -39.22     84.26 o 
  -7   7  10       33.46       46.85     90.98 o 
  -6   7  10      269.02      287.26     93.17 o 
  -5   7  10      184.44      162.76    146.87 o 
  -4   7  10      278.20      109.61    146.91 o 
  -3   7  10       35.21      162.97    142.44 o 
  -2   7  10        7.84      -13.92    131.78 o 
  -1   7  10      181.36      183.23    115.84 o 
   0   7  10       25.72       95.20    141.77 o 
   1   7  10      176.50      321.32    154.10 o 
   2   7  10      127.51      141.14    138.07 o 
   3   7  10       59.53      -55.12    159.35 o 
   4   7  10       42.06       -3.72    149.36 o 
   5   7  10      129.54      189.97    232.81 o 
   6   7  10     1557.81     1808.68    356.06 o 
   7   7  10     4854.82     4296.21    491.15 o 
   8   7  10       64.45      348.67    281.23 o 
   9   7  10      420.38      600.02    305.64 o 
  10   7  10        5.44      -27.97    268.34 o 
  11   7  10      347.73      250.49    307.97 o 
  12   7  10      570.28      456.32    605.51 o 
  13   7  10      723.01      581.46    349.19 o 
  14   7  10      218.54      306.81    335.55 o 
  15   7  10      608.40      448.17    365.13 o 
 -23   8  10     1879.37     1582.21    356.85 o 
 -22   8  10      529.85      535.94    267.79 o 
 -21   8  10      147.11      -92.76    233.21 o 
 -20   8  10      209.72      318.68    252.88 o 
 -19   8  10     1505.10     1705.64    317.65 o 
 -18   8  10        7.75       97.59    242.37 o 
 -17   8  10        0.01       69.43    227.53 o 
 -16   8  10      258.61      168.88    207.62 o 
 -15   8  10      960.63      867.58    231.76 o 
 -14   8  10       21.44      150.62    171.88 o 
 -13   8  10      517.21      508.89    193.65 o 
 -12   8  10      378.45      406.96    144.99 o 
 -11   8  10     1081.12     1247.12    163.51 o 
 -10   8  10       67.11       10.81    103.95 o 
  -9   8  10       59.85       37.53    100.36 o 
  -8   8  10        4.28      156.01    222.40 o 
  -7   8  10     1009.28     1337.00    180.51 o 
  -6   8  10       10.86       51.11    114.49 o 
  -5   8  10        7.48      -20.06    137.16 o 
  -4   8  10       67.07      -21.61    135.34 o 
  -3   8  10       41.79      134.15    139.72 o 
  -2   8  10        7.02       58.86    145.34 o 
  -1   8  10     1444.86     1290.30    275.38 o 
   0   8  10       72.00      184.12    150.01 o 
   1   8  10      788.03     1045.69    201.60 o 
   2   8  10       61.03       81.84    131.04 o 
   3   8  10      320.13      488.05    176.64 o 
   4   8  10      918.67      842.21    275.78 o 
   5   8  10     1864.78     2075.41    355.65 o 
   6   8  10       97.01      128.35    254.71 o 
   7   8  10     1533.98     1473.55    353.45 o 
   8   8  10      166.93      376.15    279.09 o 
   9   8  10      109.85     -119.88    243.19 o 
  10   8  10        3.03       82.45    272.93 o 
  11   8  10     2045.59     2377.85    450.65 o 
  12   8  10      703.65      535.41    337.80 o 
  13   8  10        0.50       62.56    293.96 o 
  14   8  10      105.13        6.79    322.45 o 
 -22   9  10     4060.23     3257.89    445.46 o 
 -21   9  10        4.93       73.42    265.55 o 
 -20   9  10     1027.36      734.78    291.82 o 
 -19   9  10        0.16      297.90    248.39 o 
 -18   9  10      879.53     1161.21    296.61 o 
 -17   9  10       11.22      100.79    218.03 o 
 -16   9  10      477.48      738.74    249.21 o 
 -15   9  10        4.43       25.27    186.64 o 
 -14   9  10      145.48      260.62    195.40 o 
 -13   9  10        5.58      173.68    179.45 o 
 -12   9  10     4175.09     4163.58    345.66 o 
 -11   9  10        0.00        5.52    115.57 o 
 -10   9  10     1603.77     1558.02    212.04 o 
  -9   9  10       47.45       80.98    132.83 o 
  -8   9  10     1992.27     2058.79    251.73 o 
  -7   9  10        1.10       37.35    135.88 o 
  -6   9  10     1018.43     1140.34    202.63 o 
  -5   9  10       15.09     -110.31    134.04 o 
  -4   9  10      136.76      270.10    166.78 o 
  -3   9  10       10.92       35.17    142.84 o 
  -2   9  10      334.92      262.25    177.27 o 
  -1   9  10        1.41      -31.07    147.64 o 
   0   9  10      656.21      761.55    196.69 o 
   1   9  10      121.72       51.86    167.22 o 
   2   9  10     2164.89     2013.54    260.98 o 
   3   9  10      275.44      345.04    233.63 o 
   4   9  10        0.62      104.99    227.78 o 
   5   9  10       33.22      -11.84    208.02 o 
   6   9  10     1066.19      868.28    310.48 o 
   7   9  10      192.99      441.90    288.11 o 
   8   9  10      657.88     1099.92    344.80 o 
   9   9  10      204.57      157.56    272.72 o 
  10   9  10     3051.53     3249.85    494.94 o 
  11   9  10      309.76      453.60    327.64 o 
  12   9  10     1889.10     2270.56    471.55 o 
  13   9  10      208.55      509.92    357.19 o 
  14   9  10      369.94      271.49    333.81 o 
 -22  10  10      107.52      429.25    292.12 o 
 -21  10  10     3623.93     3045.35    429.20 o 
 -20  10  10      216.57      259.48    259.24 o 
 -19  10  10       62.57      378.16    258.33 o 
 -18  10  10      168.82      296.57    244.33 o 
 -17  10  10      712.42      738.09    265.77 o 
 -16  10  10      237.47      294.62    237.00 o 
 -15  10  10      116.31       98.57    290.35 o 
 -14  10  10        2.84       55.34    253.05 o 
 -13  10  10       77.10       73.71    253.20 o 
 -12  10  10       44.72       61.20    237.93 o 
 -11  10  10      820.81      964.43    230.24 o 
 -10  10  10        8.44      -75.27    137.80 o 
  -9  10  10       13.37      -17.84    141.16 o 
  -8  10  10      102.70      -18.33    162.72 o 
  -7  10  10      393.71      207.38    186.05 o 
  -6  10  10       21.77       55.26    164.89 o 
  -5  10  10      157.59      104.62    215.85 o 
  -4  10  10       10.75      -14.12    210.87 o 
  -3  10  10        7.05     -111.73    158.02 o 
  -2  10  10        0.14       15.51    155.95 o 
  -1  10  10        8.37      141.15    167.35 o 
   0  10  10      566.56      452.30    197.47 o 
   1  10  10      873.63      791.45    210.03 o 
   2  10  10     1216.73      763.11    278.93 o 
   3  10  10      163.45      100.97    251.00 o 
   4  10  10      212.10      418.63    271.10 o 
   5  10  10      341.33      502.43    267.27 o 
   6  10  10       52.97      279.75    260.53 o 
   7  10  10       69.92      191.56    252.07 o 
   8  10  10      514.41      469.27    299.85 o 
   9  10  10      176.87      301.80    306.27 o 
  10  10  10       50.06      128.91    305.79 o 
  11  10  10      595.76     1247.15    406.31 o 
  12  10  10     2087.52     1823.06    462.27 o 
  13  10  10       24.33     -103.39    328.30 o 
 -21  11  10       90.22      496.93    378.14 o 
 -20  11  10     2162.31     2197.84    508.40 o 
 -19  11  10      155.78       73.35    311.10 o 
 -18  11  10      137.24      172.30    312.61 o 
 -17  11  10       68.99        9.33    297.24 o 
 -16  11  10       19.40     -126.99    239.51 o 
 -15  11  10     1765.57     1722.15    417.20 o 
 -14  11  10       31.69     -145.57    255.80 o 
 -13  11  10       24.54      114.22    268.34 o 
 -12  11  10      444.72      428.57    282.38 o 
 -11  11  10       24.17        4.77    187.01 o 
 -10  11  10       30.01      -68.38    176.53 o 
  -9  11  10      848.26      750.00    191.00 o 
  -8  11  10       20.61      -48.49    181.22 o 
  -7  11  10     1547.37     1521.39    256.90 o 
  -6  11  10      580.31      526.65    202.86 o 
  -5  11  10     4462.46     4933.69    602.27 o 
  -4  11  10        1.99      -56.37    205.87 o 
  -3  11  10     1534.55     1421.39    315.36 o 
  -2  11  10        0.06      161.34    212.18 o 
  -1  11  10        3.00      -24.83    207.00 o 
   0  11  10     1251.74     1576.83    334.41 o 
   1  11  10       31.07      133.73    231.84 o 
   2  11  10      219.02       89.76    235.22 o 
   3  11  10      400.94      824.91    304.80 o 
   4  11  10       68.10      115.47    285.76 o 
   5  11  10     2036.21     2402.38    422.22 o 
   6  11  10     1251.91      978.83    399.35 o 
   7  11  10      985.09      756.17    336.22 o 
   8  11  10      418.00      486.64    323.31 o 
   9  11  10     2546.03     2963.69    506.98 o 
  10  11  10      125.83      280.24    325.79 o 
  11  11  10     1703.04     1054.06    394.48 o 
  12  11  10        1.67      160.19    308.58 o 
  13  11  10       24.10     -303.05    303.81 o 
 -20  12  10       78.33      173.09    359.15 o 
 -19  12  10        0.66       61.41    317.91 o 
 -18  12  10      128.64      275.49    315.44 o 
 -17  12  10      128.98     -197.33    283.95 o 
 -16  12  10      664.24      921.63    382.20 o 
 -15  12  10       16.94      -66.14    258.08 o 
 -14  12  10       70.11       40.77    272.25 o 
 -13  12  10       10.94      260.96    300.64 o 
 -12  12  10       48.02       96.79    192.78 o 
 -11  12  10       14.94       43.99    184.64 o 
 -10  12  10       17.52      141.60    205.50 o 
  -9  12  10      140.82       77.50    206.41 o 
  -8  12  10     2001.65     2048.07    302.96 o 
  -7  12  10       12.70       33.12    199.35 o 
  -6  12  10     1720.34     1533.66    284.53 o 
  -5  12  10        6.32      124.74    246.51 o 
  -4  12  10      626.19      197.21    248.70 o 
  -3  12  10       55.38      110.18    255.97 o 
  -2  12  10      705.11      494.47    277.76 o 
  -1  12  10        3.03      -49.63    220.36 o 
   0  12  10       49.53       57.87    255.05 o 
   1  12  10       30.30     -171.48    241.88 o 
   2  12  10     3854.63     4360.08    515.37 o 
   3  12  10      216.26       56.01    254.99 o 
   4  12  10       11.20      153.11    278.70 o 
   5  12  10        1.66      -81.00    282.35 o 
   6  12  10     5158.39     4696.76    563.58 o 
   7  12  10      107.05       50.72    255.79 o 
   8  12  10     1974.16     2175.70    467.77 o 
   9  12  10        0.74      -30.85    297.30 o 
  10  12  10      825.78      561.24    400.75 o 
  11  12  10       12.53      304.65    362.67 o 
  12  12  10       18.11       34.95    358.56 o 
 -20  13  10       12.13      100.11    366.88 o 
 -19  13  10       35.38       43.09    308.51 o 
 -18  13  10      159.81      188.63    350.38 o 
 -17  13  10       19.63       66.92    320.11 o 
 -16  13  10       87.74       29.18    304.41 o 
 -15  13  10       47.35       79.26    286.47 o 
 -14  13  10       33.76      -70.96    264.26 o 
 -13  13  10      392.03      626.63    306.63 o 
 -12  13  10      121.88      135.42    220.30 o 
 -11  13  10       87.86      -15.14    183.57 o 
 -10  13  10        2.83     -182.44    182.44 o 
  -9  13  10      126.75      111.66    202.72 o 
  -8  13  10      144.16      280.30    260.50 o 
  -7  13  10      617.00      755.67    241.33 o 
  -6  13  10       33.89       53.16    215.60 o 
  -5  13  10      766.80      772.73    301.36 o 
  -4  13  10       10.85       29.48    245.83 o 
  -3  13  10      159.53      149.25    259.96 o 
  -2  13  10        3.03       11.70    243.92 o 
  -1  13  10      162.66       11.80    263.98 o 
   0  13  10       10.38      -23.45    248.13 o 
   1  13  10     2455.62     2787.81    453.41 o 
   2  13  10      165.99     -169.56    234.14 o 
   3  13  10      208.58      179.29    300.51 o 
   4  13  10        4.78      118.95    285.65 o 
   5  13  10      482.52      566.56    331.45 o 
   6  13  10       31.77      310.12    299.06 o 
   7  13  10      320.54      153.74    311.82 o 
   8  13  10      322.70      183.87    309.52 o 
   9  13  10      339.98      271.80    333.04 o 
  10  13  10     1511.11     1730.30    484.39 o 
  11  13  10     2170.63     1619.11    487.56 o 
 -19  14  10      442.71      639.77    359.36 o 
 -18  14  10       10.37      188.92    344.00 o 
 -17  14  10     1756.05     1663.00    440.27 o 
 -16  14  10      444.41      379.59    349.66 o 
 -15  14  10       73.52       88.03    315.36 o 
 -14  14  10       82.92      326.21    314.26 o 
 -13  14  10      954.72     1538.94    385.69 o 
 -12  14  10      164.27      293.31    217.33 o 
 -11  14  10     1109.97      754.73    246.63 o 
 -10  14  10       57.88      122.89    198.64 o 
  -9  14  10      202.57      304.52    220.72 o 
  -8  14  10        1.70       71.43    321.42 o 
  -7  14  10     3034.11     2641.20    440.14 o 
  -6  14  10      133.47      122.57    217.04 o 
  -5  14  10     5830.19     5540.83    614.19 o 
  -4  14  10       32.44      244.39    270.58 o 
  -3  14  10      671.88      509.33    284.99 o 
  -2  14  10     1332.19     1382.86    350.10 o 
  -1  14  10     1026.71      838.69    324.12 o 
   0  14  10       39.23     -262.26    262.26 o 
   1  14  10      397.54      566.02    301.81 o 
   2  14  10      167.96       98.84    470.77 o 
   3  14  10     2396.02     2138.59    433.74 o 
   4  14  10      394.56      291.57    293.62 o 
   5  14  10     4990.35     5199.08    615.40 o 
   6  14  10      437.27      368.90    339.68 o 
   7  14  10      501.54      534.09    351.82 o 
   8  14  10      375.10      139.12    332.34 o 
   9  14  10     4106.40     3352.18    549.66 o 
  10  14  10      176.40      201.77    367.82 o 
 -17  15  10        1.27      272.84    308.30 o 
 -16  15  10        0.49       65.21    270.86 o 
 -15  15  10       17.57      296.52    290.08 o 
 -14  15  10      332.77      255.47    303.65 o 
 -13  15  10       52.51      -98.31    240.13 o 
 -12  15  10        0.40      171.17    205.24 o 
 -11  15  10       19.48       99.12    197.19 o 
 -10  15  10      724.71      343.11    235.34 o 
  -9  15  10       40.36      153.32    236.36 o 
  -8  15  10     1127.31     1314.92    503.24 o 
  -7  15  10        7.38      -73.63    239.01 o 
  -6  15  10      229.15       47.98    243.38 o 
  -5  15  10       22.41      192.68    210.79 o 
  -4  15  10       65.90      377.07    311.68 o 
  -3  15  10       29.08      233.03    281.06 o 
  -2  15  10      581.82      860.73    331.45 o 
  -1  15  10       48.95        1.53    289.83 o 
   0  15  10     2950.55     2670.31    449.11 o 
   1  15  10       16.91      118.79    312.00 o 
   2  15  10      188.00      425.33    296.31 o 
   3  15  10       27.35     -163.61    253.30 o 
   4  15  10     1528.96     1653.97    438.47 o 
   5  15  10       92.82        4.16    303.09 o 
   6  15  10        2.51      287.60    365.74 o 
   7  15  10       30.15      129.66    369.53 o 
   8  15  10       63.14     -100.29    351.00 o 
   9  15  10        0.77       56.39    348.07 o 
 -16  16  10      183.49       21.20    279.59 o 
 -15  16  10        8.96       69.03    303.19 o 
 -14  16  10       14.12       60.77    303.95 o 
 -13  16  10        2.80      -32.47    242.94 o 
 -12  16  10       41.07       84.32    230.14 o 
 -11  16  10       25.33      184.20    216.32 o 
 -10  16  10       47.29      -87.98    205.77 o 
  -9  16  10       97.75       92.00    212.09 o 
  -8  16  10       15.30      -35.76    211.23 o 
  -7  16  10       32.94      -26.59    329.54 o 
  -6  16  10        0.74      238.63    277.79 o 
  -5  16  10       37.62       51.03    396.10 o 
  -4  16  10      102.96      -90.51    301.38 o 
  -3  16  10      536.27      559.82    319.22 o 
  -2  16  10       26.32      -34.95    272.94 o 
  -1  16  10      874.35      575.05    352.40 o 
   0  16  10      448.30      657.70    339.57 o 
   1  16  10      161.61      470.00    376.62 o 
   2  16  10      480.83      550.16    337.39 o 
   3  16  10      127.33      104.33    308.30 o 
   4  16  10       89.06      108.57    330.97 o 
   5  16  10      357.98      583.95    389.29 o 
   6  16  10       79.03       65.91    326.85 o 
   7  16  10        0.13      117.31    369.09 o 
   8  16  10      178.06      386.56    400.24 o 
 -14  17  10       23.53      159.77    315.16 o 
 -13  17  10        0.01      220.52    300.30 o 
 -12  17  10       17.02      161.37    241.42 o 
 -11  17  10      689.93      609.61    256.52 o 
 -10  17  10       47.28      118.13    250.97 o 
  -9  17  10      813.67      851.68    268.85 o 
  -8  17  10       58.17      -38.37    222.64 o 
  -7  17  10      416.23      441.82    328.96 o 
  -6  17  10     1116.27     1029.39    347.53 o 
  -5  17  10      160.79      442.32    305.79 o 
  -4  17  10       16.80        7.92    265.90 o 
  -3  17  10      158.93      320.48    338.64 o 
  -2  17  10        6.47       35.25    358.76 o 
  -1  17  10      916.28      699.48    355.75 o 
   0  17  10      172.27      243.25    340.18 o 
   1  17  10      652.83     1043.82    405.84 o 
   2  17  10      910.24      690.69    353.09 o 
   3  17  10      149.27      241.73    366.04 o 
   4  17  10       43.13       23.78    352.26 o 
   5  17  10        1.72      -68.48    318.49 o 
   6  17  10       13.45      363.97    347.71 o 
 -12  18  10        2.24      186.92    254.05 o 
 -11  18  10        7.12      187.63    254.23 o 
 -10  18  10      844.17     1243.07    326.12 o 
  -9  18  10       14.04      303.20    241.00 o 
  -8  18  10      154.23      609.86    255.68 o 
  -7  18  10        2.80      191.60    311.16 o 
  -6  18  10        0.55        5.77    262.44 o 
  -5  18  10       19.88      165.31    294.66 o 
  -4  18  10      614.24      653.62    344.54 o 
  -3  18  10        7.30     -181.82    428.57 o 
  -2  18  10        4.56       19.40    339.25 o 
  -1  18  10       69.47       26.88    323.31 o 
   0  18  10        7.58      137.90    317.91 o 
   1  18  10        0.36      -94.25    278.15 o 
   2  18  10        2.30      158.07    337.46 o 
   3  18  10        7.84       64.63    356.72 o 
   4  18  10      212.79      270.70    345.46 o 
  -9  19  10      779.97     1152.31    323.87 o 
  -8  19  10        4.43      139.77    261.97 o 
  -7  19  10      389.43      509.73    412.33 o 
  -6  19  10       62.36      527.53    346.33 o 
  -5  19  10      334.97      829.96    359.06 o 
  -4  19  10       49.37      477.14    356.02 o 
  -3  19  10       24.29      482.90    359.52 o 
  -2  19  10       40.58      -45.45    535.71 o 
  -1  19  10       88.10      270.35    339.40 o 
   0  19  10        5.34      -16.70    343.39 o 
   1  19  10      117.07      382.58    378.62 o 
 -25   1  11       69.71       43.06    317.43 o 
 -24   1  11       90.48       56.19    326.85 o 
 -23   1  11       19.86      -11.11    331.69 o 
 -22   1  11       97.01      205.68    281.23 o 
 -21   1  11        6.63      233.84    292.89 o 
 -20   1  11      182.02      413.47    327.00 o 
 -19   1  11      425.61      665.63    301.36 o 
 -18   1  11      155.88      279.19    249.96 o 
 -17   1  11       61.65      194.57    195.44 o 
 -16   1  11       81.48      -11.54    148.55 o 
 -15   1  11       13.77       47.01    120.37 o 
 -14   1  11      309.64      326.40    129.39 o 
 -13   1  11      334.30      270.05    114.52 o 
 -12   1  11      859.48      971.78    124.65 o 
 -11   1  11       12.39       11.81     87.23 o 
 -10   1  11        2.32       62.96     91.44 o 
  -9   1  11       87.95       12.75     88.13 o 
  -8   1  11      236.17      302.07     92.22 o 
  -7   1  11        1.27      -44.11     81.77 o 
  -6   1  11     9041.63     8891.54    214.29 o 
  -5   1  11     3254.30     2903.59    185.44 o 
  -4   1  11     3106.95     3236.32    208.12 o 
  -3   1  11      356.84      160.66    125.55 o 
  -2   1  11    27109.03    28611.65    669.19 o 
  -1   1  11     3536.78     3603.72    222.72 o 
   0   1  11       23.79       -3.34    113.19 o 
   1   1  11      205.56      163.59    121.40 o 
   2   1  11       52.04      169.44    118.24 o 
   3   1  11     1159.84     1034.42    166.06 o 
   4   1  11     1947.81     2069.29    205.10 o 
   5   1  11        6.02       46.12    127.77 o 
   6   1  11     5039.79     5375.70    320.10 o 
   7   1  11      202.22      191.65    154.66 o 
   8   1  11     4751.52     4548.74    324.91 o 
   9   1  11      751.23      861.33    209.31 o 
  10   1  11     1344.28     1399.25    279.07 o 
  11   1  11     1748.63     1679.69    305.87 o 
  12   1  11     7489.66     7668.80    866.87 o 
  13   1  11       11.71      316.75    258.27 o 
  14   1  11       19.81      -78.23    274.34 o 
  15   1  11      193.01      511.12    319.22 o 
 -25   2  11      107.97       44.57    329.99 o 
 -24   2  11       52.33      189.78    376.14 o 
 -23   2  11        0.61       61.46    328.43 o 
 -22   2  11        3.16      168.78    302.62 o 
 -21   2  11       68.84      292.20    309.29 o 
 -20   2  11       10.37       26.14    267.55 o 
 -19   2  11      136.49      264.23    224.42 o 
 -18   2  11       84.42       62.20    215.30 o 
 -17   2  11        4.31      -19.26    156.65 o 
 -16   2  11      108.76      142.98    174.60 o 
 -15   2  11      471.47      527.71    145.21 o 
 -14   2  11     1613.90     1573.19    175.21 o 
 -13   2  11      262.22      373.70    118.25 o 
 -12   2  11       43.91       34.38     98.77 o 
 -11   2  11       59.24       56.71    104.18 o 
 -10   2  11     1356.26     1250.06    130.34 o 
  -9   2  11       34.70       80.26     83.92 o 
  -8   2  11       36.06       62.16     79.71 o 
  -7   2  11     1204.88     1048.12    101.31 o 
  -6   2  11     1145.50     1372.42    115.70 o 
  -5   2  11      658.57      591.82     88.32 o 
  -4   2  11    10660.89    10701.75    265.52 o 
  -3   2  11     3306.31     3328.41    205.80 o 
  -2   2  11     1331.22     1351.09    160.32 o 
  -1   2  11       17.82       85.89    111.58 o 
   0   2  11      467.48      344.65    120.79 o 
   1   2  11      402.87      490.21    135.21 o 
   2   2  11        4.13      -30.37    108.69 o 
   3   2  11       73.28      126.20    119.04 o 
   4   2  11     1014.46     1086.04    161.62 o 
   5   2  11      548.43      531.79    155.80 o 
   6   2  11      530.51      617.02    164.25 o 
   7   2  11      877.15      839.26    183.47 o 
   8   2  11     1451.20     1573.02    222.81 o 
   9   2  11      864.86      868.78    237.31 o 
  10   2  11       59.15       35.23    201.32 o 
  11   2  11      574.09      617.07    261.27 o 
  12   2  11     6166.87     6197.57    498.62 o 
  13   2  11      399.56      711.89    312.00 o 
  14   2  11     2151.33     2236.42    433.61 o 
  15   2  11      660.98      782.70    331.73 o 
 -25   3  11     1053.39     1209.32    428.16 o 
 -24   3  11       31.13       62.53    334.64 o 
 -23   3  11      370.27      619.65    374.93 o 
 -22   3  11       11.94      -75.39    295.20 o 
 -21   3  11     4085.90     4318.80    563.31 o 
 -20   3  11       41.28      133.92    236.36 o 
 -19   3  11       22.03       75.42    215.94 o 
 -18   3  11       20.60      156.61    199.65 o 
 -17   3  11     8132.87     8341.76    429.15 o 
 -16   3  11        2.56      -70.48    163.33 o 
 -15   3  11      478.00      620.59    163.61 o 
 -14   3  11        2.63       60.88    118.33 o 
 -13   3  11      529.14      541.75    135.46 o 
 -12   3  11       19.38       41.43    101.53 o 
 -11   3  11     2926.99     3092.76    204.59 o 
 -10   3  11       33.66        0.02     91.30 o 
  -9   3  11     6186.43     6125.82    236.42 o 
  -8   3  11        0.14        7.65     84.46 o 
  -7   3  11       52.78       31.02    114.26 o 
  -6   3  11       48.47       39.18     93.93 o 
  -5   3  11     6751.48     6524.20    265.60 o 
  -4   3  11        1.24       67.40     91.68 o 
  -3   3  11     7454.16     8235.26    285.56 o 
  -2   3  11       10.97        5.40     99.83 o 
  -1   3  11     8668.48     8646.33    306.08 o 
   0   3  11        6.93       44.48    104.83 o 
   1   3  11      202.62      232.58    118.84 o 
   2   3  11        6.27      135.31    114.76 o 
   3   3  11       22.61      -12.34    110.21 o 
   4   3  11       37.98      157.77    126.03 o 
   5   3  11     3369.38     3288.89    250.85 o 
   6   3  11        0.76      115.14    151.08 o 
   7   3  11     2570.00     2510.02    251.10 o 
   8   3  11        6.05       51.93    199.41 o 
   9   3  11     3551.46     3578.40    364.35 o 
  10   3  11        7.11      -81.10    194.04 o 
  11   3  11     2844.70     2752.19    356.71 o 
  12   3  11      179.29      189.78    238.36 o 
  13   3  11       35.72      175.91    233.13 o 
  14   3  11       45.53      279.72    292.94 o 
  15   3  11      238.17      905.83    470.77 o 
 -24   4  11      628.25      959.57    474.02 o 
 -23   4  11        2.08      209.51    392.85 o 
 -22   4  11      410.07      680.18    288.48 o 
 -21   4  11      313.81      346.35    234.44 o 
 -20   4  11      545.36      392.25    250.87 o 
 -19   4  11      128.19      -36.93    221.58 o 
 -18   4  11       51.31       80.87    218.04 o 
 -17   4  11      796.80      524.13    239.62 o 
 -16   4  11     1425.19     1655.67    225.50 o 
 -15   4  11       31.94      -29.05    137.39 o 
 -14   4  11      170.64      230.27    138.38 o 
 -13   4  11        0.63       69.13    112.80 o 
 -12   4  11      135.00      220.90    130.30 o 
 -11   4  11       16.76      -24.23    105.90 o 
 -10   4  11      638.44      686.46    115.72 o 
  -9   4  11      151.65      108.74     85.26 o 
  -8   4  11      347.33      327.90     97.94 o 
  -7   4  11      114.53      -19.10     91.92 o 
  -6   4  11      375.71      294.32    107.31 o 
  -5   4  11        0.52       -1.28     98.89 o 
  -4   4  11      147.96      175.60    107.13 o 
  -3   4  11      281.26      362.62     92.77 o 
  -2   4  11      548.60      575.95    117.56 o 
  -1   4  11      180.90      192.68     98.67 o 
   0   4  11     4105.95     4006.62    221.03 o 
   1   4  11      197.92      122.66    106.53 o 
   2   4  11      316.63      326.56    122.62 o 
   3   4  11        0.16      -32.58    108.96 o 
   4   4  11        2.16      122.54    125.35 o 
   5   4  11      407.59      484.64    146.96 o 
   6   4  11      667.51      828.21    175.83 o 
   7   4  11       51.74       46.12    182.63 o 
   8   4  11     4401.91     4003.44    368.22 o 
   9   4  11     5196.69     4964.86    413.88 o 
  10   4  11       82.40      -29.32    192.31 o 
  11   4  11      305.68      614.40    316.17 o 
  12   4  11        3.97       97.02    281.04 o 
  13   4  11       96.88      109.77    299.52 o 
  14   4  11     2632.32     2492.37    484.15 o 
  15   4  11       12.27        3.25    347.40 o 
 -24   5  11      806.51      859.24    403.88 o 
 -23   5  11       90.75      135.35    265.63 o 
 -22   5  11        0.52      250.20    257.34 o 
 -21   5  11        0.06     -109.78    241.75 o 
 -20   5  11      228.13      105.26    233.24 o 
 -19   5  11       24.72       36.67    229.42 o 
 -18   5  11     1523.30     1331.85    289.39 o 
 -17   5  11      296.61      262.25    211.92 o 
 -16   5  11        2.45     -175.53    175.53 o 
 -15   5  11      563.24      732.41    176.36 o 
 -14   5  11        2.60       52.41    134.09 o 
 -13   5  11       10.80      -62.70    119.71 o 
 -12   5  11       51.71      139.88    106.08 o 
 -11   5  11        2.95       69.25    105.00 o 
 -10   5  11     1329.71     1299.29    135.13 o 
  -9   5  11      236.27      149.09     90.67 o 
  -8   5  11      311.01       99.96     90.45 o 
  -7   5  11      171.59      163.45     96.40 o 
  -6   5  11     8742.37     9067.59    369.75 o 
  -5   5  11      334.95      403.62     95.17 o 
  -4   5  11      297.54      458.00    157.76 o 
  -3   5  11       11.77      172.09    149.50 o 
  -2   5  11     1469.49     1312.86    211.87 o 
  -1   5  11      427.37      336.21    152.20 o 
   0   5  11      167.17      173.93    101.13 o 
   1   5  11       24.78        1.41     96.03 o 
   2   5  11      445.49      487.07    122.82 o 
   3   5  11       35.41      -76.45    134.76 o 
   4   5  11        6.64       41.46    153.53 o 
   5   5  11       74.91      186.24    162.46 o 
   6   5  11     2245.01     1814.59    355.75 o 
   7   5  11     5052.27     4997.78    525.72 o 
   8   5  11      940.20     1003.63    322.50 o 
   9   5  11      128.87      289.84    258.08 o 
  10   5  11      201.33      237.10    298.80 o 
  11   5  11        3.29      233.63    280.82 o 
  12   5  11     5519.11     5302.25    611.10 o 
  13   5  11      252.26      606.21    352.66 o 
  14   5  11      122.69      562.81    354.93 o 
  15   5  11       16.26      122.43    309.60 o 
 -24   6  11      247.46      452.50    312.13 o 
 -23   6  11       68.68      210.03    250.21 o 
 -22   6  11        0.02       -1.44    243.27 o 
 -21   6  11        2.86       66.77    242.35 o 
 -20   6  11        0.61       27.04    230.68 o 
 -19   6  11      924.62     1138.03    293.47 o 
 -18   6  11       30.44       17.80    214.81 o 
 -17   6  11      388.58      698.94    243.67 o 
 -16   6  11       51.89       63.31    187.58 o 
 -15   6  11      477.87      452.96    195.86 o 
 -14   6  11       23.60      -21.86    133.21 o 
 -13   6  11     1609.70     1728.89    210.53 o 
 -12   6  11        1.31      103.61    129.37 o 
 -11   6  11      759.44     1008.15    130.40 o 
 -10   6  11      168.78      228.71    100.75 o 
  -9   6  11     1389.63     1647.88    144.85 o 
  -8   6  11        0.00        0.77     98.76 o 
  -7   6  11    13408.99    14838.11    821.16 o 
  -6   6  11        9.45       43.68     79.49 o 
  -5   6  11      565.70      693.36    185.52 o 
  -4   6  11       65.09       88.46    136.48 o 
  -3   6  11     4114.09     4046.68    309.69 o 
  -2   6  11        1.08       21.26    140.89 o 
  -1   6  11       52.90      -17.01    128.54 o 
   0   6  11       53.52       77.20    142.52 o 
   1   6  11        3.90       20.84    146.44 o 
   2   6  11       43.65       32.38    141.68 o 
   3   6  11      965.37     1099.30    212.42 o 
   4   6  11       33.30      143.23    160.14 o 
   5   6  11        0.07      -75.84    196.58 o 
   6   6  11       21.85      217.88    250.39 o 
   7   6  11     8344.05     7835.85    633.62 o 
   8   6  11      665.07      520.13    305.99 o 
   9   6  11     1655.89     1895.89    381.37 o 
  10   6  11      410.77      821.56    334.97 o 
  11   6  11      797.39      622.14    343.17 o 
  12   6  11       12.09      172.44    283.95 o 
  13   6  11      230.89      517.46    339.50 o 
  14   6  11        9.80      298.28    314.66 o 
 -23   7  11        2.68      307.47    273.64 o 
 -22   7  11      935.35      822.55    300.82 o 
 -21   7  11       21.37      -44.48    251.00 o 
 -20   7  11       14.27      188.92    259.88 o 
 -19   7  11        1.25      172.60    233.88 o 
 -18   7  11       99.52      152.17    211.29 o 
 -17   7  11       52.07      270.38    212.94 o 
 -16   7  11        0.38      -20.67    181.45 o 
 -15   7  11        6.16       -1.56    171.24 o 
 -14   7  11      632.31      480.62    205.61 o 
 -13   7  11       13.34       96.04    139.04 o 
 -12   7  11      186.50      163.95    131.13 o 
 -11   7  11        3.91      -44.66    101.96 o 
 -10   7  11        8.71      -24.71     95.48 o 
  -9   7  11        0.06       -5.87     90.94 o 
  -8   7  11      476.11      765.36    155.98 o 
  -7   7  11        3.10       58.30    120.09 o 
  -6   7  11        1.56       74.83    116.48 o 
  -5   7  11       33.59       43.50    147.16 o 
  -4   7  11      499.31      582.99    169.90 o 
  -3   7  11       21.44        4.95    141.50 o 
  -2   7  11      683.40      563.46    168.29 o 
  -1   7  11       69.31       47.91    147.16 o 
   0   7  11       51.07      -31.72    164.87 o 
   1   7  11        3.08      -30.92    137.95 o 
   2   7  11     1342.26     1302.43    214.95 o 
   3   7  11       94.50      123.87    166.07 o 
   4   7  11        4.73      -47.62    202.82 o 
   5   7  11      383.88      449.92    261.57 o 
   6   7  11     2277.72     1975.99    367.82 o 
   7   7  11      470.73      409.51    273.73 o 
   8   7  11      237.94      305.36    293.08 o 
   9   7  11       70.33      262.68    266.56 o 
  10   7  11     1441.34     1792.90    419.92 o 
  11   7  11        9.77     -118.30    269.66 o 
  12   7  11     1260.04     1634.87    409.79 o 
  13   7  11      131.22      388.46    316.13 o 
  14   7  11        1.61      314.85    335.12 o 
 -23   8  11      335.65      149.05    273.00 o 
 -22   8  11      475.56      433.01    277.23 o 
 -21   8  11       71.47      180.89    262.15 o 
 -20   8  11       17.11       53.21    221.34 o 
 -19   8  11      263.68      733.25    274.02 o 
 -18   8  11       26.73      -81.18    202.86 o 
 -17   8  11       26.24      219.32    221.17 o 
 -16   8  11     1274.69     1600.08    285.69 o 
 -15   8  11        2.15       -8.97    167.05 o 
 -14   8  11      519.98      570.38    206.30 o 
 -13   8  11        5.06       -9.88    163.31 o 
 -12   8  11      677.30      607.02    165.30 o 
 -11   8  11      238.41      318.13    153.24 o 
 -10   8  11     1141.12     1018.70    183.24 o 
  -9   8  11      228.60      142.93    132.62 o 
  -8   8  11       83.31       91.31    134.59 o 
  -7   8  11      365.54      389.18    143.39 o 
  -6   8  11        4.51      -29.66    115.71 o 
  -5   8  11       36.07       25.61    134.53 o 
  -4   8  11      472.47      587.11    179.43 o 
  -3   8  11      165.17      120.03    154.15 o 
  -2   8  11      577.59      754.56    188.53 o 
  -1   8  11       71.89       35.14    159.46 o 
   0   8  11     5216.42     4878.68    496.39 o 
   1   8  11      143.79      317.89    167.60 o 
   2   8  11      127.64      189.00    161.28 o 
   3   8  11     1732.10     1612.57    325.98 o 
   4   8  11     1955.69     1702.15    341.70 o 
   5   8  11      162.56      224.77    276.89 o 
   6   8  11      337.90      293.70    363.63 o 
   7   8  11      354.13      357.14    281.06 o 
   8   8  11     1338.17     1370.44    368.85 o 
   9   8  11     1581.96     1892.27    411.87 o 
  10   8  11     2055.28     2478.07    463.99 o 
  11   8  11      278.60      221.86    281.53 o 
  12   8  11     1044.54     1244.79    393.15 o 
  13   8  11       84.36       20.20    304.41 o 
  14   8  11      604.69      791.49    401.69 o 
 -22   9  11      207.61      478.48    281.21 o 
 -21   9  11      951.68     1158.41    329.20 o 
 -20   9  11        0.34      131.70    252.34 o 
 -19   9  11      511.01      609.40    269.53 o 
 -18   9  11       20.98     -125.63    219.58 o 
 -17   9  11        3.50      104.90    221.09 o 
 -16   9  11        4.43     -181.37    181.37 o 
 -15   9  11      571.59      518.72    300.79 o 
 -14   9  11        8.33      -29.83    231.57 o 
 -13   9  11     2665.14     2458.97    475.64 o 
 -12   9  11       86.08       30.24    189.34 o 
 -11   9  11       25.55      137.71    156.47 o 
 -10   9  11        0.00       68.88    145.27 o 
  -9   9  11       90.69       91.11    179.54 o 
  -8   9  11       74.30      150.51    174.79 o 
  -7   9  11      427.37      483.42    164.81 o 
  -6   9  11       83.78      228.35    144.48 o 
  -5   9  11      195.19      252.43    171.07 o 
  -4   9  11       45.74       86.45    154.41 o 
  -3   9  11      117.31      180.79    157.51 o 
  -2   9  11        5.86      129.98    167.26 o 
  -1   9  11     4652.44     4595.15    411.19 o 
   0   9  11        4.75      -23.31    161.20 o 
   1   9  11     4123.08     4094.51    354.41 o 
   2   9  11        0.00       48.84    245.13 o 
   3   9  11      211.97      102.61    226.67 o 
   4   9  11      136.44      113.62    239.27 o 
   5   9  11     1422.97     1267.51    346.53 o 
   6   9  11      183.67      325.90    296.98 o 
   7   9  11     6237.23     5594.36    652.59 o 
   8   9  11       18.08       29.48    296.70 o 
   9   9  11     1205.85     1166.16    361.54 o 
  10   9  11      184.83      116.49    279.01 o 
  11   9  11      865.62      637.54    370.53 o 
  12   9  11       11.32       84.21    310.94 o 
  13   9  11       14.56      488.26    396.19 o 
 -22  10  11     1183.93      932.03    401.99 o 
 -21  10  11      149.56      226.90    338.62 o 
 -20  10  11      195.30      264.73    338.15 o 
 -19  10  11      247.15       27.71    280.66 o 
 -18  10  11      182.41      181.98    312.82 o 
 -17  10  11        1.57     -152.95    280.05 o 
 -16  10  11      268.95      313.81    282.27 o 
 -15  10  11       64.44      -39.43    246.15 o 
 -14  10  11        0.47      359.44    292.06 o 
 -13  10  11       35.55       53.57    241.06 o 
 -12  10  11       94.21      126.02    197.38 o 
 -11  10  11      120.08      -55.76    178.94 o 
 -10  10  11      302.94      212.77    162.82 o 
  -9  10  11        5.83      182.69    166.45 o 
  -8  10  11       36.25      -28.87    163.16 o 
  -7  10  11       53.46       45.20    164.10 o 
  -6  10  11      298.91      335.26    193.86 o 
  -5  10  11      172.68       62.59    172.39 o 
  -4  10  11       82.09      -35.06    164.19 o 
  -3  10  11      110.43      197.57    177.16 o 
  -2  10  11       45.10       29.01    168.31 o 
  -1  10  11        0.26      -90.67    168.45 o 
   0  10  11      272.06      443.87    192.68 o 
   1  10  11       86.47       80.10    169.84 o 
   2  10  11      895.60      901.94    314.91 o 
   3  10  11      102.27      194.34    255.97 o 
   4  10  11       49.37       80.93    235.11 o 
   5  10  11      564.32      696.06    279.86 o 
   6  10  11        0.32      291.64    267.64 o 
   7  10  11      856.29     1186.08    362.19 o 
   8  10  11      898.30     1135.20    348.87 o 
   9  10  11      204.74       86.32    298.12 o 
  10  10  11     1086.23     1546.84    424.25 o 
  11  10  11      558.13      455.44    370.73 o 
  12  10  11      570.57      517.95    392.88 o 
  13  10  11      658.25      577.13    380.70 o 
 -21  11  11      235.13      264.07    341.44 o 
 -20  11  11     1814.56     1900.63    438.40 o 
 -19  11  11       77.97      130.35    313.36 o 
 -18  11  11     3973.71     3429.95    535.62 o 
 -17  11  11       57.17       -3.08    272.16 o 
 -16  11  11      203.74      441.14    303.40 o 
 -15  11  11      126.33      189.12    269.96 o 
 -14  11  11      589.53      502.42    291.32 o 
 -13  11  11        0.00      105.43    286.14 o 
 -12  11  11     1198.54     1034.07    276.69 o 
 -11  11  11       57.48      -21.98    195.81 o 
 -10  11  11      656.82      742.48    292.57 o 
  -9  11  11       15.66      110.14    162.67 o 
  -8  11  11      177.67      353.11    209.71 o 
  -7  11  11      250.91      271.78    213.03 o 
  -6  11  11      240.61      118.88    194.81 o 
  -5  11  11      472.36      440.73    259.30 o 
  -4  11  11     2628.94     2148.86    375.23 o 
  -3  11  11        0.51      -47.40    229.03 o 
  -2  11  11     1415.98     1530.25    339.19 o 
  -1  11  11       30.16     -186.86    186.86 o 
   0  11  11     2921.84     3036.37    323.99 o 
   1  11  11       65.81      113.46    244.84 o 
   2  11  11     3483.00     3296.96    463.32 o 
   3  11  11      520.49      362.46    285.76 o 
   4  11  11     3598.23     3511.88    490.72 o 
   5  11  11     2484.93     2338.11    421.16 o 
   6  11  11      549.16      517.77    309.25 o 
   7  11  11       39.56     -240.72    249.63 o 
   8  11  11      582.31      266.79    302.53 o 
   9  11  11       84.14      144.25    333.54 o 
  10  11  11     1169.20     1181.84    418.12 o 
  11  11  11      203.73      320.24    315.60 o 
  12  11  11       41.41       51.50    306.63 o 
 -20  12  11        9.43      -96.81    487.01 o 
 -19  12  11     1729.58     2039.19    463.99 o 
 -18  12  11       33.09     -150.72    433.44 o 
 -17  12  11     1190.93      663.22    349.19 o 
 -16  12  11       37.81        1.76    378.24 o 
 -15  12  11      284.21      -99.23    257.00 o 
 -14  12  11        0.15      -34.17    285.35 o 
 -13  12  11     2994.81     3053.34    477.37 o 
 -12  12  11       20.04      198.77    224.07 o 
 -11  12  11     1134.50     1099.02    266.68 o 
 -10  12  11       82.63      213.29    205.83 o 
  -9  12  11     2660.05     2637.20    354.21 o 
  -8  12  11       37.95       -9.67    185.20 o 
  -7  12  11       43.71      -52.14    202.28 o 
  -6  12  11       53.41     -106.54    181.17 o 
  -5  12  11       99.43     -240.53    240.53 o 
  -4  12  11        6.19      -50.95    229.70 o 
  -3  12  11      163.44      193.31    251.97 o 
  -2  12  11        5.55       39.89    251.19 o 
  -1  12  11      172.18      384.83    281.96 o 
   0  12  11        2.37      -60.88    245.37 o 
   1  12  11      547.35      449.25    289.83 o 
   2  12  11        5.28        3.69    252.33 o 
   3  12  11     1103.49     1367.55    383.37 o 
   4  12  11      217.48        4.87    254.83 o 
   5  12  11     1249.43     1235.45    361.54 o 
   6  12  11      358.26      238.45    311.55 o 
   7  12  11      105.59      146.61    286.64 o 
   8  12  11       38.20      150.83    329.09 o 
   9  12  11      131.97      191.27    321.75 o 
  10  12  11       51.31      -56.00    301.94 o 
  11  12  11      145.71      319.46    357.27 o 
 -20  13  11       56.44      178.83    314.42 o 
 -19  13  11       30.30      -27.76    307.70 o 
 -18  13  11       72.27      380.42    367.33 o 
 -17  13  11        1.80      177.21    319.76 o 
 -16  13  11      148.53      132.85    321.19 o 
 -15  13  11       95.86      -72.08    270.86 o 
 -14  13  11      174.59     -189.66    326.29 o 
 -13  13  11        1.52      -26.21    284.27 o 
 -12  13  11      351.56      449.84    252.96 o 
 -11  13  11      132.47       62.16    219.83 o 
 -10  13  11       77.37       24.01    210.85 o 
  -9  13  11       50.77      238.19    209.39 o 
  -8  13  11      325.04      441.23    278.76 o 
  -7  13  11      193.04      156.37    214.36 o 
  -6  13  11        0.00      -47.77    196.85 o 
  -5  13  11        5.66       33.76    250.44 o 
  -4  13  11      108.97      -23.84    316.55 o 
  -3  13  11       29.55      180.69    256.98 o 
  -2  13  11      159.50      333.52    265.84 o 
  -1  13  11      391.74      202.24    261.24 o 
   0  13  11     1242.15      869.47    318.22 o 
   1  13  11        5.78       17.70    288.11 o 
   2  13  11       58.53      279.43    275.38 o 
   3  13  11        9.02      163.29    283.83 o 
   4  13  11        1.22       29.84    275.37 o 
   5  13  11      299.38      515.37    334.59 o 
   6  13  11      143.05      -26.50    277.68 o 
   7  13  11       20.09      -67.78    306.32 o 
   8  13  11        2.59      -97.42    322.50 o 
   9  13  11      412.52      736.61    391.52 o 
  10  13  11     2012.80     2300.06    516.53 o
[truncated: 285,603 more chars]
